# Supplementary material for: Network analysis of regional livestock trade in West Africa
Source: PLoS One. 2020 May 14;15(5):e0232681. doi: 10.1371/journal.pone.0232681 (PMC7224501; doi:10.1371/journal.pone.0232681)
Supplement: S2 File — (CSV) [file pone.0232681.s007.CSV]

from	to	weight	type	transp	dmonth	intl	fromc	toc
n020	n118	0.116991643	Cattle	vehicule	1/1/2013	National	c002	c002
n040	n118	0.150417827	Cattle	vehicule	1/1/2013	National	c002	c002
n020	n118	0.128133705	Cattle	vehicule	1/1/2013	National	c002	c002
n034	n118	0.136490251	Cattle	vehicule	1/1/2013	National	c002	c002
n023	n013	0.125348189	Cattle	vehicule	3/1/2013	National	c002	c002
n004	n003	0.075208914	Cattle	vehicule	6/1/2013	National	c001	c001
n004	n003	0.136490251	Cattle	train	6/1/2013	National	c001	c001
n004	n003	0.04735376	Cattle	train	6/1/2013	National	c001	c001
n004	n003	0.153203343	Cattle	train	6/1/2013	National	c001	c001
n004	n003	0.086350975	Cattle	train	6/1/2013	National	c001	c001
n004	n003	0.069637883	Cattle	vehicule	6/1/2013	National	c001	c001
n004	n003	0.075208914	Cattle	vehicule	7/1/2013	National	c001	c001
n004	n003	0.155988858	Cattle	train	7/1/2013	National	c001	c001
n004	n003	0.077994429	Cattle	train	7/1/2013	National	c001	c001
n004	n003	0.136490251	Cattle	train	7/1/2013	National	c001	c001
n004	n003	0.077994429	Sheep	train	7/1/2013	National	c001	c001
n004	n003	0.066852368	Cattle	vehicule	7/1/2013	National	c001	c001
n004	n003	0.061281337	Cattle	vehicule	7/1/2013	National	c001	c001
n004	n003	0.139275766	Cattle	vehicule	7/1/2013	National	c001	c001
n004	n003	0.075208914	Cattle	vehicule	7/1/2013	National	c001	c001
n004	n003	0.144846797	Cattle	vehicule	7/1/2013	National	c001	c001
n004	n003	0.069637883	Cattle	vehicule	7/1/2013	National	c001	c001
n004	n003	0.055710306	Cattle	vehicule	7/1/2013	National	c001	c001
n004	n003	0.069637883	Cattle	vehicule	7/1/2013	National	c001	c001
n004	n003	0.091922006	Cattle	vehicule	7/1/2013	National	c001	c001
n004	n003	0.069637883	Cattle	vehicule	7/1/2013	National	c001	c001
n004	n003	0.116991643	Cattle	vehicule	7/1/2013	National	c001	c001
n004	n003	0.064066852	Cattle	vehicule	7/1/2013	National	c001	c001
n004	n003	0.058495822	Cattle	vehicule	7/1/2013	National	c001	c001
n023	n013	0.153203343	Cattle	vehicule	7/1/2013	National	c002	c002
n023	n013	0.139275766	Cattle	vehicule	7/1/2013	National	c002	c002
n023	n013	0.153203343	Cattle	vehicule	7/1/2013	National	c002	c002
n023	n013	0.139275766	Cattle	vehicule	7/1/2013	National	c002	c002
n023	n013	0.139275766	Cattle	vehicule	7/1/2013	National	c002	c002
n023	n013	0.075208914	Cattle	vehicule	7/1/2013	National	c002	c002
n023	n013	0.139275766	Cattle	vehicule	7/1/2013	National	c002	c002
n023	n013	0.069637883	Cattle	vehicule	7/1/2013	National	c002	c002
n024	n026	0.835654596	Sheep	vehicule	7/1/2013	National	c002	c002
n023	n013	0.153203343	Cattle	vehicule	7/1/2013	National	c002	c002
n023	n013	0.133704735	Cattle	vehicule	7/1/2013	National	c002	c002
n023	n013	0.139275766	Cattle	vehicule	7/1/2013	National	c002	c002
n023	n013	0.139275766	Cattle	vehicule	7/1/2013	National	c002	c002
n023	n013	0.139275766	Cattle	vehicule	7/1/2013	National	c002	c002
n023	n013	0.139275766	Cattle	vehicule	7/1/2013	National	c002	c002
n117	n026	0.69637883	Sheep	vehicule	7/1/2013	National	c002	c002
n023	n013	0.153203343	Cattle	vehicule	7/1/2013	National	c002	c002
n023	n013	0.158774373	Cattle	vehicule	7/1/2013	National	c002	c002
n023	n013	0.153203343	Cattle	vehicule	7/1/2013	National	c002	c002
n023	n013	0.077994429	Cattle	vehicule	7/1/2013	National	c002	c002
n023	n013	0.139275766	Cattle	vehicule	7/1/2013	National	c002	c002
n023	n013	0.139275766	Cattle	vehicule	7/1/2013	National	c002	c002
n023	n013	0.158774373	Cattle	vehicule	7/1/2013	National	c002	c002
n023	n013	0.153203343	Cattle	vehicule	7/1/2013	National	c002	c002
n023	n013	0.139275766	Cattle	vehicule	7/1/2013	National	c002	c002
n023	n013	0.153203343	Cattle	vehicule	7/1/2013	National	c002	c002
n023	n013	0.139275766	Cattle	vehicule	7/1/2013	National	c002	c002
n023	n013	0.153203343	Cattle	vehicule	7/1/2013	National	c002	c002
n023	n013	0.069637883	Cattle	vehicule	7/1/2013	National	c002	c002
n023	n013	0.133704735	Cattle	vehicule	7/1/2013	National	c002	c002
n023	n013	0.139275766	Cattle	vehicule	7/1/2013	National	c002	c002
n085	n009	0.069637883	Cattle	vehicule	7/1/2013	National	c004	c004
n013	n009	0.04735376	Cattle	vehicule	7/1/2013	International	c002	c004
n023	n013	0.144846797	Cattle	vehicule	7/1/2013	National	c002	c002
n023	n013	0.153203343	Cattle	vehicule	7/1/2013	National	c002	c002
n023	n013	0.080779944	Cattle	vehicule	7/1/2013	National	c002	c002
n023	n013	0.139275766	Cattle	vehicule	7/1/2013	National	c002	c002
n010	n009	0.04178273	Cattle	vehicule	7/1/2013	International	c003	c004
n010	n009	0.111420613	Cattle	vehicule	7/1/2013	International	c003	c004
n010	n009	0.075208914	Cattle	vehicule	7/1/2013	International	c003	c004
n010	n009	0.055710306	Cattle	vehicule	7/1/2013	International	c003	c004
n010	n009	0.075208914	Cattle	vehicule	7/1/2013	International	c003	c004
n011	n009	0.111420613	Cattle	vehicule	7/1/2013	International	c002	c004
n085	n009	0.069637883	Cattle	vehicule	7/1/2013	National	c004	c004
n023	n013	0.139275766	Cattle	vehicule	7/1/2013	National	c002	c002
n023	n013	0.147632312	Cattle	vehicule	7/1/2013	National	c002	c002
n023	n013	0.13091922	Cattle	vehicule	7/1/2013	National	c002	c002
n023	n013	0.139275766	Cattle	vehicule	7/1/2013	National	c002	c002
n023	n013	0.069637883	Cattle	vehicule	7/1/2013	National	c002	c002
n023	n013	0.069637883	Cattle	vehicule	7/1/2013	National	c002	c002
n023	n013	0.139275766	Cattle	vehicule	7/1/2013	National	c002	c002
n023	n013	0.139275766	Cattle	vehicule	7/1/2013	National	c002	c002
n023	n013	0.139275766	Cattle	vehicule	7/1/2013	National	c002	c002
n005	n006	0.122562674	Cattle	vehicule	8/1/2013	National	c004	c004
n005	n006	0.116991643	Cattle	vehicule	8/1/2013	National	c004	c004
n005	n006	0.105849582	Cattle	vehicule	8/1/2013	National	c004	c004
n010	n009	0.111420613	Cattle	vehicule	8/1/2013	International	c003	c004
n010	n009	0.08356546	Cattle	vehicule	8/1/2013	International	c003	c004
n013	n009	0.055710306	Cattle	vehicule	8/1/2013	International	c002	c004
n010	n009	0.105849582	Cattle	vehicule	8/1/2013	International	c003	c004
n085	n009	0.055710306	Cattle	vehicule	8/1/2013	National	c004	c004
n013	n009	0.111420613	Cattle	vehicule	8/1/2013	International	c002	c004
n133	n009	0.105849582	Cattle	vehicule	8/1/2013	International	c002	c004
n013	n009	0.052924791	Cattle	vehicule	8/1/2013	International	c002	c004
n010	n009	0.069637883	Cattle	vehicule	8/1/2013	International	c003	c004
n011	n009	0.069637883	Cattle	vehicule	8/1/2013	International	c002	c004
n013	n009	0.111420613	Cattle	vehicule	8/1/2013	International	c002	c004
n010	n009	0.055710306	Cattle	vehicule	8/1/2013	International	c003	c004
n023	n013	0.139275766	Cattle	vehicule	8/1/2013	National	c002	c002
n023	n013	0.133704735	Cattle	vehicule	8/1/2013	National	c002	c002
n023	n013	0.153203343	Cattle	vehicule	8/1/2013	National	c002	c002
n023	n013	0.072423398	Cattle	vehicule	8/1/2013	National	c002	c002
n007	n006	0.116991643	Cattle	vehicule	8/1/2013	National	c004	c004
n005	n006	0.077994429	Cattle	vehicule	8/1/2013	National	c004	c004
n005	n006	0.128133705	Cattle	vehicule	8/1/2013	National	c004	c004
n013	n009	0.08356546	Cattle	vehicule	8/1/2013	International	c002	c004
n010	n009	0.08913649	Cattle	vehicule	8/1/2013	International	c003	c004
n010	n009	0.064066852	Cattle	vehicule	8/1/2013	International	c003	c004
n010	n009	0.119777159	Cattle	vehicule	8/1/2013	International	c003	c004
n010	n009	0.072423398	Cattle	vehicule	8/1/2013	International	c003	c004
n036	n009	0.08356546	Cattle	vehicule	8/1/2013	International	c002	c004
n011	n009	0.058495822	Cattle	vehicule	8/1/2013	International	c002	c004
n010	n009	0.111420613	Cattle	vehicule	8/1/2013	International	c003	c004
n013	n009	0.055710306	Cattle	vehicule	8/1/2013	International	c002	c004
n010	n009	0.075208914	Cattle	vehicule	8/1/2013	International	c003	c004
n085	n009	0.075208914	Cattle	vehicule	8/1/2013	National	c004	c004
n010	n009	0.094707521	Cattle	vehicule	8/1/2013	International	c003	c004
n011	n009	0.094707521	Cattle	vehicule	8/1/2013	International	c002	c004
n011	n009	0.111420613	Cattle	vehicule	8/1/2013	International	c002	c004
n013	n009	0.069637883	Cattle	vehicule	8/1/2013	International	c002	c004
n010	n009	0.13091922	Cattle	vehicule	8/1/2013	International	c003	c004
n014	n009	0.075208914	Cattle	a pieds	8/1/2013	International	c002	c004
n023	n013	0.153203343	Cattle	vehicule	8/1/2013	National	c002	c002
n023	n013	0.147632312	Cattle	vehicule	8/1/2013	National	c002	c002
n023	n013	0.139275766	Cattle	vehicule	8/1/2013	National	c002	c002
n023	n013	0.077994429	Cattle	vehicule	8/1/2013	National	c002	c002
n023	n013	0.08356546	Cattle	vehicule	8/1/2013	National	c002	c002
n023	n013	0.139275766	Cattle	vehicule	8/1/2013	National	c002	c002
n023	n013	0.139275766	Cattle	vehicule	8/1/2013	National	c002	c002
n005	n006	0.122562674	Cattle	vehicule	8/1/2013	National	c004	c004
n007	n006	0.116991643	Cattle	vehicule	8/1/2013	National	c004	c004
n015	n009	0.097493036	Cattle	train	8/1/2013	International	c002	c004
n019	n021	0.119777159	Cattle	vehicule	8/1/2013	National	c002	c002
n023	n013	0.139275766	Cattle	vehicule	8/1/2013	National	c002	c002
n023	n013	0.075208914	Cattle	train	8/1/2013	National	c002	c002
n023	n013	0.069637883	Cattle	vehicule	8/1/2013	National	c002	c002
n023	n013	0.133704735	Cattle	vehicule	8/1/2013	National	c002	c002
n023	n013	0.153203343	Cattle	vehicule	8/1/2013	National	c002	c002
n007	n006	0.077994429	Cattle	vehicule	8/1/2013	National	c004	c004
n005	n006	0.100278552	Cattle	vehicule	8/1/2013	National	c004	c004
n005	n006	0.128133705	Cattle	train	8/1/2013	National	c004	c004
n005	n006	0.075208914	Cattle	vehicule	8/1/2013	National	c004	c004
n010	n009	0.105849582	Cattle	vehicule	8/1/2013	International	c003	c004
n010	n009	0.086350975	Cattle	vehicule	8/1/2013	International	c003	c004
n013	n009	0.055710306	Cattle	vehicule	8/1/2013	International	c002	c004
n010	n009	0.111420613	Cattle	vehicule	8/1/2013	International	c003	c004
n013	n009	0.111420613	Cattle	vehicule	8/1/2013	International	c002	c004
n013	n009	0.111420613	Cattle	vehicule	8/1/2013	International	c002	c004
n013	n009	0.125348189	Cattle	vehicule	8/1/2013	International	c002	c004
n023	n013	0.147632312	Cattle	vehicule	8/1/2013	National	c002	c002
n023	n013	0.153203343	Cattle	vehicule	8/1/2013	National	c002	c002
n023	n013	0.139275766	Cattle	vehicule	8/1/2013	National	c002	c002
n023	n013	0.139275766	Cattle	vehicule	8/1/2013	National	c002	c002
n023	n013	0.158774373	Cattle	vehicule	8/1/2013	National	c002	c002
n023	n013	0.139275766	Cattle	vehicule	8/1/2013	National	c002	c002
n025	n026	0.891364903	Sheep	vehicule	8/1/2013	National	c002	c002
n023	n013	0.133704735	Cattle	vehicule	8/1/2013	National	c002	c002
n023	n013	0.139275766	Cattle	vehicule	8/1/2013	National	c002	c002
n023	n013	0.139275766	Cattle	vehicule	8/1/2013	National	c002	c002
n007	n006	0.119777159	Cattle	vehicule	8/1/2013	National	c004	c004
n007	n006	0.077994429	Cattle	vehicule	8/1/2013	National	c004	c004
n011	n009	0.125348189	Cattle	vehicule	8/1/2013	International	c002	c004
n010	n009	0.055710306	Cattle	vehicule	8/1/2013	International	c003	c004
n085	n009	0.050139276	Cattle	vehicule	8/1/2013	National	c004	c004
n010	n009	0.111420613	Cattle	vehicule	8/1/2013	International	c003	c004
n011	n009	0.122562674	Cattle	vehicule	8/1/2013	International	c002	c004
n013	n009	0.052924791	Cattle	vehicule	8/1/2013	International	c002	c004
n010	n009	0.111420613	Cattle	vehicule	8/1/2013	International	c003	c004
n117	n009	0.111420613	Cattle	vehicule	8/1/2013	International	c002	c004
n013	n009	0.075208914	Cattle	vehicule	8/1/2013	International	c002	c004
n023	n013	0.139275766	Cattle	vehicule	8/1/2013	National	c002	c002
n023	n013	0.158774373	Cattle	vehicule	8/1/2013	National	c002	c002
n023	n013	0.139275766	Cattle	vehicule	8/1/2013	National	c002	c002
n023	n013	0.13091922	Cattle	vehicule	8/1/2013	National	c002	c002
n005	n006	0.125348189	Cattle	vehicule	8/1/2013	National	c004	c004
n005	n006	0.122562674	Cattle	vehicule	8/1/2013	National	c004	c004
n020	n021	0.125348189	Cattle	vehicule	8/1/2013	National	c002	c002
n013	n021	0.13091922	Cattle	vehicule	8/1/2013	National	c002	c002
n023	n013	0.147632312	Cattle	vehicule	8/1/2013	National	c002	c002
n023	n013	0.125348189	Cattle	vehicule	8/1/2013	National	c002	c002
n023	n013	0.147632312	Cattle	vehicule	8/1/2013	National	c002	c002
n023	n013	0.153203343	Cattle	vehicule	8/1/2013	National	c002	c002
n005	n006	0.100278552	Cattle	vehicule	8/1/2013	National	c004	c004
n005	n006	0.119777159	Cattle	vehicule	8/1/2013	National	c004	c004
n005	n006	0.072423398	Cattle	vehicule	8/1/2013	National	c004	c004
n005	n006	0.122562674	Cattle	vehicule	8/1/2013	National	c004	c004
n005	n006	0.122562674	Cattle	vehicule	8/1/2013	National	c004	c004
n005	n009	0.075208914	Cattle	vehicule	8/1/2013	National	c004	c004
n023	n013	0.139275766	Cattle	vehicule	8/1/2013	National	c002	c002
n023	n013	0.139275766	Cattle	vehicule	8/1/2013	National	c002	c002
n023	n013	0.139275766	Cattle	vehicule	8/1/2013	National	c002	c002
n023	n013	0.139275766	Cattle	a pieds	8/1/2013	National	c002	c002
n023	n013	0.13091922	Cattle	vehicule	8/1/2013	National	c002	c002
n023	n013	0.133704735	Cattle	vehicule	8/1/2013	National	c002	c002
n023	n013	0.139275766	Cattle	vehicule	8/1/2013	National	c002	c002
n005	n006	0.100278552	Cattle	vehicule	8/1/2013	National	c004	c004
n007	n006	0.116991643	Cattle	vehicule	8/1/2013	National	c004	c004
n085	n009	0.072423398	Cattle	vehicule	8/1/2013	National	c004	c004
n016	n009	0.111420613	Cattle	vehicule	8/1/2013	National	c004	c004
n010	n009	0.055710306	Cattle	vehicule	8/1/2013	International	c003	c004
n085	n009	0.072423398	Cattle	vehicule	8/1/2013	National	c004	c004
n013	n009	0.038997214	Cattle	vehicule	8/1/2013	International	c002	c004
n010	n009	0.111420613	Cattle	vehicule	8/1/2013	International	c003	c004
n010	n009	0.055710306	Cattle	vehicule	8/1/2013	International	c003	c004
n085	n009	0.055710306	Cattle	vehicule	8/1/2013	National	c004	c004
n014	n009	0.08356546	Cattle	vehicule	8/1/2013	International	c002	c004
n022	n021	0.069637883	Cattle	vehicule	8/1/2013	National	c002	c002
n023	n013	0.153203343	Cattle	vehicule	8/1/2013	National	c002	c002
n023	n013	0.075208914	Cattle	vehicule	8/1/2013	National	c002	c002
n023	n013	0.139275766	Cattle	vehicule	8/1/2013	National	c002	c002
n023	n013	0.139275766	Cattle	vehicule	8/1/2013	National	c002	c002
n023	n013	0.139275766	Cattle	vehicule	8/1/2013	National	c002	c002
n005	n006	0.122562674	Cattle	vehicule	8/1/2013	National	c004	c004
n005	n006	0.128133705	Cattle	vehicule	8/1/2013	National	c004	c004
n005	n006	0.075208914	Cattle	vehicule	8/1/2013	National	c004	c004
n016	n009	0.077994429	Cattle	vehicule	8/1/2013	National	c004	c004
n010	n009	0.075208914	Cattle	vehicule	8/1/2013	International	c003	c004
n010	n009	0.069637883	Cattle	vehicule	8/1/2013	International	c003	c004
n017	n009	0.069637883	Cattle	vehicule	8/1/2013	National	c004	c004
n010	n009	0.111420613	Cattle	vehicule	8/1/2013	International	c003	c004
n013	n009	0.111420613	Cattle	vehicule	8/1/2013	International	c002	c004
n010	n009	0.072423398	Cattle	vehicule	8/1/2013	International	c003	c004
n010	n009	0.116991643	Cattle	vehicule	8/1/2013	International	c003	c004
n010	n009	0.08356546	Cattle	vehicule	8/1/2013	International	c003	c004
n023	n013	0.133704735	Cattle	vehicule	8/1/2013	National	c002	c002
n023	n013	0.153203343	Cattle	vehicule	8/1/2013	National	c002	c002
n023	n013	0.139275766	Cattle	vehicule	8/1/2013	National	c002	c002
n023	n013	0.133704735	Cattle	vehicule	8/1/2013	National	c002	c002
n023	n013	0.139275766	Cattle	vehicule	8/1/2013	National	c002	c002
n027	n026	0.835654596	Sheep	vehicule	8/1/2013	National	c002	c002
n027	n026	0.835654596	Sheep	vehicule	8/1/2013	National	c002	c002
n023	n013	0.075208914	Cattle	vehicule	8/1/2013	National	c002	c002
n005	n006	0.116991643	Cattle	train	8/1/2013	National	c004	c004
n005	n006	0.094707521	Cattle	vehicule	8/1/2013	National	c004	c004
n007	n006	0.072423398	Cattle	vehicule	8/1/2013	National	c004	c004
n085	n009	0.069637883	Cattle	vehicule	8/1/2013	National	c004	c004
n085	n009	0.075208914	Cattle	vehicule	8/1/2013	National	c004	c004
n014	n009	0.097493036	Cattle	vehicule	8/1/2013	International	c002	c004
n015	n009	0.075208914	Cattle	vehicule	8/1/2013	International	c002	c004
n013	n021	0.128133705	Cattle	a pieds	8/1/2013	National	c002	c002
n023	n013	0.153203343	Cattle	train	8/1/2013	National	c002	c002
n023	n013	0.139275766	Cattle	a pieds	8/1/2013	National	c002	c002
n023	n013	0.139275766	Cattle	vehicule	8/1/2013	National	c002	c002
n024	n026	0.835654596	Sheep	vehicule	8/1/2013	National	c002	c002
n005	n006	0.116991643	Cattle	vehicule	8/1/2013	National	c004	c004
n005	n006	0.077994429	Cattle	vehicule	8/1/2013	National	c004	c004
n010	n009	0.072423398	Cattle	vehicule	8/1/2013	International	c003	c004
n010	n009	0.075208914	Cattle	vehicule	8/1/2013	International	c003	c004
n005	n009	0.100278552	Cattle	vehicule	8/1/2013	National	c004	c004
n085	n009	0.055710306	Cattle	vehicule	8/1/2013	National	c004	c004
n005	n009	0.04735376	Cattle	vehicule	8/1/2013	National	c004	c004
n017	n009	0.103064067	Cattle	vehicule	8/1/2013	National	c004	c004
n018	n009	0.094707521	Cattle	vehicule	8/1/2013	International	c002	c004
n085	n009	0.097493036	Cattle	vehicule	8/1/2013	National	c004	c004
n015	n009	0.097493036	Cattle	vehicule	8/1/2013	International	c002	c004
n010	n009	0.072423398	Cattle	vehicule	8/1/2013	International	c003	c004
n085	n009	0.097493036	Cattle	vehicule	8/1/2013	National	c004	c004
n010	n009	0.075208914	Cattle	vehicule	8/1/2013	International	c003	c004
n010	n009	0.111420613	Cattle	vehicule	8/1/2013	International	c003	c004
n010	n009	0.075208914	Cattle	vehicule	8/1/2013	International	c003	c004
n010	n009	0.08913649	Cattle	vehicule	8/1/2013	International	c003	c004
n010	n009	0.055710306	Cattle	vehicule	8/1/2013	International	c003	c004
n022	n021	0.125348189	Cattle	vehicule	8/1/2013	National	c002	c002
n023	n013	0.139275766	Cattle	vehicule	8/1/2013	National	c002	c002
n023	n013	0.153203343	Cattle	vehicule	8/1/2013	National	c002	c002
n023	n013	0.075208914	Cattle	vehicule	8/1/2013	National	c002	c002
n023	n013	0.158774373	Cattle	vehicule	8/1/2013	National	c002	c002
n023	n013	0.075208914	Cattle	vehicule	8/1/2013	National	c002	c002
n023	n013	0.144846797	Cattle	vehicule	8/1/2013	National	c002	c002
n023	n013	0.139275766	Cattle	vehicule	8/1/2013	National	c002	c002
n005	n006	0.122562674	Cattle	train	8/1/2013	National	c004	c004
n005	n006	0.128133705	Cattle	vehicule	8/1/2013	National	c004	c004
n005	n006	0.075208914	Cattle	vehicule	8/1/2013	National	c004	c004
n013	n009	0.04735376	Cattle	vehicule	8/1/2013	International	c002	c004
n023	n013	0.139275766	Cattle	vehicule	8/1/2013	National	c002	c002
n023	n013	0.153203343	Cattle	vehicule	8/1/2013	National	c002	c002
n023	n013	0.153203343	Cattle	vehicule	8/1/2013	National	c002	c002
n023	n013	0.139275766	Cattle	vehicule	8/1/2013	National	c002	c002
n023	n013	0.158774373	Cattle	vehicule	8/1/2013	National	c002	c002
n024	n026	0.835654596	Sheep	vehicule	8/1/2013	National	c002	c002
n117	n026	0.69637883	Sheep	vehicule	8/1/2013	National	c002	c002
n005	n006	0.116991643	Cattle	vehicule	8/1/2013	National	c004	c004
n005	n006	0.122562674	Cattle	vehicule	8/1/2013	National	c004	c004
n017	n009	0.119777159	Cattle	vehicule	8/1/2013	National	c004	c004
n085	n009	0.064066852	Cattle	vehicule	8/1/2013	National	c004	c004
n085	n009	0.069637883	Cattle	vehicule	8/1/2013	National	c004	c004
n085	n009	0.072423398	Cattle	vehicule	8/1/2013	National	c004	c004
n010	n009	0.072423398	Cattle	vehicule	8/1/2013	International	c003	c004
n010	n009	0.069637883	Cattle	vehicule	8/1/2013	International	c003	c004
n085	n009	0.061281337	Cattle	vehicule	8/1/2013	National	c004	c004
n023	n013	0.153203343	Cattle	vehicule	8/1/2013	National	c002	c002
n023	n013	0.153203343	Cattle	vehicule	8/1/2013	National	c002	c002
n023	n013	0.139275766	Cattle	vehicule	8/1/2013	National	c002	c002
n023	n013	0.139275766	Cattle	vehicule	8/1/2013	National	c002	c002
n023	n013	0.13091922	Cattle	vehicule	8/1/2013	National	c002	c002
n023	n013	0.139275766	Cattle	vehicule	8/1/2013	National	c002	c002
n023	n013	0.139275766	Cattle	vehicule	8/1/2013	National	c002	c002
n027	n026	0.835654596	Sheep	vehicule	8/1/2013	National	c002	c002
n024	n026	0.835654596	Sheep	vehicule	8/1/2013	National	c002	c002
n007	n006	0.077994429	Cattle	vehicule	8/1/2013	National	c004	c004
n005	n006	0.122562674	Cattle	vehicule	8/1/2013	National	c004	c004
n005	n006	0.128133705	Cattle	vehicule	8/1/2013	National	c004	c004
n005	n009	0.072423398	Cattle	vehicule	8/1/2013	National	c004	c004
n133	n009	0.075208914	Cattle	vehicule	8/1/2013	International	c002	c004
n010	n009	0.116991643	Cattle	a pieds	8/1/2013	International	c003	c004
n018	n009	0.077994429	Cattle	vehicule	8/1/2013	International	c002	c004
n005	n009	0.055710306	Cattle	vehicule	8/1/2013	National	c004	c004
n010	n009	0.111420613	Cattle	vehicule	8/1/2013	International	c003	c004
n005	n009	0.069637883	Cattle	vehicule	8/1/2013	National	c004	c004
n016	n009	0.064066852	Cattle	vehicule	8/1/2013	National	c004	c004
n005	n009	0.097493036	Cattle	vehicule	8/1/2013	National	c004	c004
n013	n009	0.136490251	Cattle	vehicule	8/1/2013	International	c002	c004
n013	n009	0.13091922	Cattle	vehicule	8/1/2013	International	c002	c004
n015	n009	0.111420613	Cattle	vehicule	8/1/2013	International	c002	c004
n023	n013	0.153203343	Cattle	vehicule	8/1/2013	National	c002	c002
n023	n013	0.139275766	Cattle	vehicule	8/1/2013	National	c002	c002
n023	n013	0.158774373	Cattle	vehicule	8/1/2013	National	c002	c002
n028	n118	0.116991643	Cattle	vehicule	8/1/2013	National	c002	c002
n022	n118	0.139275766	Cattle	vehicule	8/1/2013	National	c002	c002
n029	n118	0.125348189	Cattle	vehicule	8/1/2013	National	c002	c002
n030	n118	0.136490251	Cattle	vehicule	8/1/2013	National	c002	c002
n005	n006	0.08913649	Cattle	vehicule	8/1/2013	National	c004	c004
n005	n006	0.13091922	Cattle	vehicule	8/1/2013	National	c004	c004
n005	n006	0.075208914	Cattle	vehicule	8/1/2013	National	c004	c004
n014	n009	0.122562674	Cattle	vehicule	8/1/2013	International	c002	c004
n005	n009	0.069637883	Cattle	vehicule	8/1/2013	National	c004	c004
n085	n009	0.111420613	Cattle	vehicule	8/1/2013	National	c004	c004
n010	n009	0.052924791	Cattle	vehicule	8/1/2013	International	c003	c004
n010	n009	0.055710306	Cattle	vehicule	8/1/2013	International	c003	c004
n013	n009	0.075208914	Cattle	vehicule	8/1/2013	International	c002	c004
n014	n009	0.119777159	Cattle	vehicule	8/1/2013	International	c002	c004
n013	n009	0.069637883	Cattle	vehicule	8/1/2013	International	c002	c004
n117	n009	0.055710306	Cattle	vehicule	8/1/2013	International	c002	c004
n023	n013	0.075208914	Cattle	vehicule	8/1/2013	National	c002	c002
n023	n013	0.139275766	Cattle	vehicule	8/1/2013	National	c002	c002
n023	n013	0.139275766	Cattle	vehicule	8/1/2013	National	c002	c002
n023	n013	0.069637883	Cattle	vehicule	8/1/2013	National	c002	c002
n023	n013	0.139275766	Cattle	vehicule	8/1/2013	National	c002	c002
n023	n013	0.153203343	Cattle	vehicule	8/1/2013	National	c002	c002
n023	n013	0.13091922	Cattle	vehicule	8/1/2013	National	c002	c002
n023	n013	0.139275766	Cattle	vehicule	8/1/2013	National	c002	c002
n023	n013	0.139275766	Cattle	vehicule	8/1/2013	National	c002	c002
n023	n013	0.139275766	Cattle	vehicule	8/1/2013	National	c002	c002
n023	n013	0.144846797	Cattle	vehicule	8/1/2013	National	c002	c002
n023	n013	0.075208914	Cattle	vehicule	8/1/2013	National	c002	c002
n019	n118	0.119777159	Cattle	vehicule	8/1/2013	National	c002	c002
n028	n118	0.111420613	Cattle	vehicule	8/1/2013	National	c002	c002
n007	n006	0.122562674	Cattle	vehicule	8/1/2013	National	c004	c004
n005	n006	0.128133705	Cattle	vehicule	8/1/2013	National	c004	c004
n005	n006	0.075208914	Cattle	vehicule	8/1/2013	National	c004	c004
n013	n009	0.069637883	Cattle	vehicule	8/1/2013	International	c002	c004
n010	n009	0.064066852	Cattle	vehicule	8/1/2013	International	c003	c004
n133	n009	0.064066852	Cattle	vehicule	8/1/2013	International	c002	c004
n017	n009	0.111420613	Cattle	vehicule	8/1/2013	National	c004	c004
n010	n009	0.108635097	Cattle	vehicule	8/1/2013	International	c003	c004
n011	n009	0.058495822	Cattle	vehicule	8/1/2013	International	c002	c004
n013	n009	0.08356546	Cattle	vehicule	8/1/2013	International	c002	c004
n013	n009	0.116991643	Cattle	vehicule	8/1/2013	International	c002	c004
n013	n009	0.055710306	Cattle	vehicule	8/1/2013	International	c002	c004
n013	n009	0.072423398	Cattle	vehicule	8/1/2013	International	c002	c004
n023	n013	0.147632312	Cattle	vehicule	8/1/2013	National	c002	c002
n023	n013	0.069637883	Cattle	vehicule	8/1/2013	National	c002	c002
n031	n118	0.128133705	Cattle	vehicule	8/1/2013	National	c002	c002
n029	n118	0.114206128	Cattle	vehicule	8/1/2013	National	c002	c002
n032	n118	0.119777159	Cattle	vehicule	8/1/2013	National	c002	c002
n033	n118	0.13091922	Cattle	vehicule	8/1/2013	National	c002	c002
n005	n006	0.105849582	Cattle	vehicule	8/1/2013	National	c004	c004
n005	n006	0.075208914	Cattle	vehicule	8/1/2013	National	c004	c004
n005	n006	0.128133705	Cattle	vehicule	8/1/2013	National	c004	c004
n017	n009	0.072423398	Cattle	vehicule	8/1/2013	National	c004	c004
n010	n009	0.050139276	Cattle	vehicule	8/1/2013	International	c003	c004
n085	n009	0.072423398	Cattle	vehicule	8/1/2013	National	c004	c004
n029	n118	0.119777159	Cattle	vehicule	8/1/2013	National	c002	c002
n023	n013	0.125348189	Cattle	vehicule	8/1/2013	National	c002	c002
n023	n013	0.139275766	Cattle	vehicule	8/1/2013	National	c002	c002
n023	n013	0.125348189	Cattle	vehicule	8/1/2013	National	c002	c002
n023	n013	0.13091922	Cattle	vehicule	8/1/2013	National	c002	c002
n023	n013	0.077994429	Cattle	vehicule	8/1/2013	National	c002	c002
n023	n013	0.153203343	Cattle	vehicule	8/1/2013	National	c002	c002
n005	n006	0.122562674	Cattle	vehicule	8/1/2013	National	c004	c004
n005	n006	0.119777159	Cattle	train	8/1/2013	National	c004	c004
n005	n006	0.128133705	Cattle	vehicule	8/1/2013	National	c004	c004
n017	n009	0.111420613	Cattle	vehicule	8/1/2013	National	c004	c004
n013	n009	0.055710306	Cattle	vehicule	8/1/2013	International	c002	c004
n010	n009	0.050139276	Cattle	vehicule	8/1/2013	International	c003	c004
n014	n009	0.055710306	Cattle	vehicule	8/1/2013	International	c002	c004
n034	n118	0.144846797	Cattle	vehicule	8/1/2013	National	c002	c002
n034	n118	0.111420613	Cattle	vehicule	8/1/2013	National	c002	c002
n023	n013	0.139275766	Cattle	vehicule	8/1/2013	National	c002	c002
n023	n013	0.139275766	Cattle	vehicule	8/1/2013	National	c002	c002
n023	n013	0.13091922	Cattle	vehicule	8/1/2013	National	c002	c002
n023	n013	0.139275766	Cattle	vehicule	8/1/2013	National	c002	c002
n023	n013	0.139275766	Cattle	vehicule	8/1/2013	National	c002	c002
n023	n013	0.069637883	Cattle	vehicule	8/1/2013	National	c002	c002
n023	n013	0.125348189	Cattle	vehicule	8/1/2013	National	c002	c002
n117	n026	0.557103064	Sheep	vehicule	8/1/2013	National	c002	c002
n010	n009	0.04178273	Cattle	vehicule	8/1/2013	International	c003	c004
n013	n009	0.055710306	Cattle	vehicule	8/1/2013	International	c002	c004
n005	n009	0.111420613	Cattle	vehicule	8/1/2013	National	c004	c004
n013	n009	0.150417827	Cattle	vehicule	8/1/2013	International	c002	c004
n010	n009	0.097493036	Cattle	vehicule	8/1/2013	International	c003	c004
n085	n009	0.066852368	Cattle	vehicule	8/1/2013	National	c004	c004
n010	n009	0.08356546	Cattle	vehicule	8/1/2013	International	c003	c004
n010	n009	0.069637883	Cattle	vehicule	8/1/2013	International	c003	c004
n035	n118	0.133704735	Cattle	vehicule	8/1/2013	National	c002	c002
n023	n013	0.133704735	Cattle	vehicule	8/1/2013	National	c002	c002
n023	n013	0.125348189	Cattle	vehicule	8/1/2013	National	c002	c002
n023	n013	0.139275766	Cattle	vehicule	8/1/2013	National	c002	c002
n023	n013	0.133704735	Cattle	vehicule	8/1/2013	National	c002	c002
n023	n013	0.139275766	Cattle	vehicule	8/1/2013	National	c002	c002
n023	n013	0.133704735	Cattle	vehicule	8/1/2013	National	c002	c002
n023	n013	0.125348189	Cattle	vehicule	8/1/2013	National	c002	c002
n023	n013	0.13091922	Cattle	vehicule	8/1/2013	National	c002	c002
n023	n013	0.155988858	Cattle	vehicule	8/1/2013	National	c002	c002
n023	n013	0.139275766	Cattle	vehicule	8/1/2013	National	c002	c002
n005	n006	0.077994429	Cattle	vehicule	8/1/2013	National	c004	c004
n007	n006	0.116991643	Cattle	vehicule	8/1/2013	National	c004	c004
n085	n009	0.066852368	Cattle	vehicule	8/1/2013	National	c004	c004
n013	n009	0.064066852	Cattle	vehicule	8/1/2013	International	c002	c004
n133	n009	0.055710306	Cattle	vehicule	8/1/2013	International	c002	c004
n005	n009	0.097493036	Cattle	vehicule	8/1/2013	National	c004	c004
n013	n009	0.072423398	Cattle	vehicule	8/1/2013	International	c002	c004
n013	n009	0.075208914	Cattle	vehicule	8/1/2013	International	c002	c004
n010	n009	0.075208914	Cattle	vehicule	8/1/2013	International	c003	c004
n010	n009	0.072423398	Cattle	vehicule	8/1/2013	International	c003	c004
n015	n009	0.097493036	Cattle	vehicule	8/1/2013	International	c002	c004
n036	n118	0.125348189	Cattle	vehicule	8/1/2013	National	c002	c002
n023	n013	0.139275766	Cattle	vehicule	8/1/2013	National	c002	c002
n023	n013	0.139275766	Cattle	vehicule	8/1/2013	National	c002	c002
n023	n013	0.069637883	Cattle	vehicule	8/1/2013	National	c002	c002
n005	n006	0.105849582	Cattle	vehicule	8/1/2013	National	c004	c004
n005	n006	0.075208914	Cattle	vehicule	8/1/2013	National	c004	c004
n005	n009	0.097493036	Cattle	vehicule	8/1/2013	National	c004	c004
n085	n009	0.066852368	Cattle	a pieds	8/1/2013	National	c004	c004
n010	n009	0.061281337	Cattle	a pieds	8/1/2013	International	c003	c004
n015	n009	0.111420613	Cattle	vehicule	8/1/2013	International	c002	c004
n005	n009	0.111420613	Cattle	a pieds	8/1/2013	National	c004	c004
n014	n009	0.111420613	Cattle	vehicule	8/1/2013	International	c002	c004
n013	n003	0.08913649	Cattle	vehicule	8/1/2013	International	c002	c001
n023	n013	0.139275766	Cattle	vehicule	8/1/2013	National	c002	c002
n023	n013	0.13091922	Cattle	vehicule	8/1/2013	National	c002	c002
n023	n013	0.139275766	Cattle	vehicule	8/1/2013	National	c002	c002
n023	n013	0.144846797	Cattle	vehicule	8/1/2013	National	c002	c002
n023	n013	0.069637883	Cattle	vehicule	8/1/2013	National	c002	c002
n028	n118	0.144846797	Cattle	a pieds	8/1/2013	National	c002	c002
n041	n118	0.128133705	Cattle	a pieds	8/1/2013	National	c002	c002
n033	n118	0.122562674	Cattle	vehicule	8/1/2013	National	c002	c002
n005	n006	0.072423398	Cattle	vehicule	8/1/2013	National	c004	c004
n005	n006	0.08913649	Cattle	vehicule	8/1/2013	National	c004	c004
n015	n009	0.111420613	Cattle	vehicule	8/1/2013	International	c002	c004
n013	n009	0.075208914	Cattle	vehicule	8/1/2013	International	c002	c004
n085	n009	0.050139276	Cattle	vehicule	8/1/2013	National	c004	c004
n013	n009	0.08356546	Cattle	vehicule	8/1/2013	International	c002	c004
n017	n009	0.069637883	Cattle	vehicule	8/1/2013	National	c004	c004
n013	n009	0.072423398	Cattle	vehicule	8/1/2013	International	c002	c004
n010	n009	0.036211699	Cattle	vehicule	8/1/2013	International	c003	c004
n037	n003	0.111420613	Cattle	vehicule	8/1/2013	International	c002	c001
n023	n013	0.139275766	Cattle	vehicule	8/1/2013	National	c002	c002
n023	n013	0.125348189	Cattle	vehicule	8/1/2013	National	c002	c002
n023	n013	0.139275766	Cattle	vehicule	8/1/2013	National	c002	c002
n023	n013	0.133704735	Cattle	vehicule	8/1/2013	National	c002	c002
n023	n013	0.139275766	Cattle	vehicule	8/1/2013	National	c002	c002
n023	n013	0.139275766	Cattle	vehicule	8/1/2013	National	c002	c002
n023	n013	0.139275766	Cattle	vehicule	8/1/2013	National	c002	c002
n023	n013	0.139275766	Cattle	a pieds	8/1/2013	National	c002	c002
n023	n013	0.139275766	Cattle	vehicule	8/1/2013	National	c002	c002
n023	n013	0.139275766	Cattle	vehicule	8/1/2013	National	c002	c002
n023	n013	0.13091922	Cattle	vehicule	8/1/2013	National	c002	c002
n023	n013	0.139275766	Cattle	vehicule	8/1/2013	National	c002	c002
n023	n013	0.125348189	Cattle	vehicule	8/1/2013	National	c002	c002
n023	n013	0.133704735	Cattle	vehicule	8/1/2013	National	c002	c002
n027	n118	0.133704735	Cattle	vehicule	8/1/2013	National	c002	c002
n147	n118	0.116991643	Cattle	vehicule	8/1/2013	National	c002	c002
n034	n118	0.119777159	Cattle	vehicule	8/1/2013	National	c002	c002
n036	n118	0.111420613	Cattle	vehicule	8/1/2013	National	c002	c002
n010	n009	0.044568245	Cattle	vehicule	8/1/2013	International	c003	c004
n013	n009	0.069637883	Cattle	vehicule	8/1/2013	International	c002	c004
n013	n009	0.055710306	Cattle	vehicule	8/1/2013	International	c002	c004
n013	n009	0.069637883	Cattle	vehicule	8/1/2013	International	c002	c004
n014	n009	0.097493036	Cattle	vehicule	8/1/2013	International	c002	c004
n013	n009	0.086350975	Cattle	train	8/1/2013	International	c002	c004
n023	n013	0.125348189	Cattle	vehicule	8/1/2013	National	c002	c002
n023	n013	0.139275766	Cattle	vehicule	8/1/2013	National	c002	c002
n023	n013	0.13091922	Cattle	vehicule	8/1/2013	National	c002	c002
n023	n013	0.139275766	Cattle	vehicule	8/1/2013	National	c002	c002
n023	n013	0.139275766	Cattle	vehicule	8/1/2013	National	c002	c002
n023	n013	0.069637883	Cattle	vehicule	8/1/2013	National	c002	c002
n033	n118	0.13091922	Cattle	vehicule	8/1/2013	National	c002	c002
n028	n118	0.119777159	Cattle	vehicule	8/1/2013	National	c002	c002
n031	n118	0.125348189	Cattle	vehicule	8/1/2013	National	c002	c002
n005	n006	0.122562674	Cattle	vehicule	8/1/2013	National	c004	c004
n007	n006	0.077994429	Cattle	train	8/1/2013	National	c004	c004
n013	n009	0.08356546	Cattle	vehicule	8/1/2013	International	c002	c004
n013	n009	0.072423398	Cattle	vehicule	8/1/2013	International	c002	c004
n010	n009	0.075208914	Cattle	vehicule	8/1/2013	International	c003	c004
n002	n003	0.111420613	Cattle	vehicule	8/1/2013	International	c002	c001
n013	n003	0.111420613	Cattle	vehicule	8/1/2013	International	c002	c001
n013	n003	0.111420613	Cattle	vehicule	8/1/2013	International	c002	c001
n013	n003	0.111420613	Cattle	vehicule	8/1/2013	International	c002	c001
n013	n003	0.111420613	Cattle	vehicule	8/1/2013	International	c002	c001
n013	n003	0.111420613	Cattle	vehicule	8/1/2013	International	c002	c001
n013	n003	0.111420613	Cattle	vehicule	8/1/2013	International	c002	c001
n013	n003	0.111420613	Cattle	vehicule	8/1/2013	International	c002	c001
n013	n003	0.111420613	Cattle	vehicule	8/1/2013	International	c002	c001
n013	n003	0.111420613	Cattle	vehicule	8/1/2013	International	c002	c001
n013	n003	0.111420613	Cattle	vehicule	8/1/2013	International	c002	c001
n013	n003	0.111420613	Cattle	a pieds	8/1/2013	International	c002	c001
n013	n003	0.111420613	Cattle	vehicule	8/1/2013	International	c002	c001
n013	n003	0.111420613	Cattle	vehicule	8/1/2013	International	c002	c001
n013	n003	0.111420613	Cattle	vehicule	8/1/2013	International	c002	c001
n013	n003	0.111420613	Cattle	vehicule	8/1/2013	International	c002	c001
n023	n013	0.139275766	Cattle	vehicule	8/1/2013	National	c002	c002
n023	n013	0.139275766	Cattle	vehicule	8/1/2013	National	c002	c002
n023	n013	0.125348189	Cattle	vehicule	8/1/2013	National	c002	c002
n024	n026	0.835654596	Sheep	vehicule	8/1/2013	National	c002	c002
n117	n026	0.69637883	Sheep	vehicule	8/1/2013	National	c002	c002
n007	n006	0.116991643	Cattle	vehicule	8/1/2013	National	c004	c004
n005	n006	0.072423398	Cattle	vehicule	8/1/2013	National	c004	c004
n013	n009	0.097493036	Cattle	a pieds	8/1/2013	International	c002	c004
n013	n009	0.125348189	Cattle	a pieds	8/1/2013	International	c002	c004
n014	n009	0.097493036	Cattle	a pieds	8/1/2013	International	c002	c004
n013	n009	0.08913649	Cattle	vehicule	8/1/2013	International	c002	c004
n039	n002	0.242339833	Cattle	vehicule	8/1/2013	National	c002	c002
n023	n013	0.133704735	Cattle	vehicule	8/1/2013	National	c002	c002
n023	n013	0.133704735	Cattle	vehicule	8/1/2013	National	c002	c002
n023	n013	0.125348189	Cattle	vehicule	8/1/2013	National	c002	c002
n023	n013	0.139275766	Cattle	vehicule	8/1/2013	National	c002	c002
n023	n013	0.139275766	Cattle	vehicule	8/1/2013	National	c002	c002
n023	n013	0.072423398	Cattle	vehicule	8/1/2013	National	c002	c002
n005	n006	0.116991643	Cattle	vehicule	8/1/2013	National	c004	c004
n018	n009	0.08913649	Cattle	vehicule	8/1/2013	International	c002	c004
n010	n009	0.064066852	Cattle	vehicule	8/1/2013	International	c003	c004
n010	n009	0.072423398	Cattle	vehicule	8/1/2013	International	c003	c004
n013	n009	0.066852368	Cattle	vehicule	8/1/2013	International	c002	c004
n010	n009	0.044568245	Cattle	a pieds	8/1/2013	International	c003	c004
n014	n009	0.064066852	Cattle	a pieds	8/1/2013	International	c002	c004
n013	n009	0.072423398	Cattle	a pieds	8/1/2013	International	c002	c004
n011	n009	0.061281337	Cattle	a pieds	8/1/2013	International	c002	c004
n014	n009	0.128133705	Cattle	a pieds	8/1/2013	International	c002	c004
n005	n009	0.072423398	Cattle	a pieds	8/1/2013	National	c004	c004
n018	n009	0.072423398	Cattle	a pieds	8/1/2013	International	c002	c004
n013	n009	0.08356546	Cattle	vehicule	8/1/2013	International	c002	c004
n015	n009	0.097493036	Cattle	vehicule	8/1/2013	International	c002	c004
n015	n009	0.097493036	Cattle	vehicule	8/1/2013	International	c002	c004
n004	n003	0.167130919	Cattle	train	8/1/2013	National	c001	c001
n004	n003	0.164345404	Cattle	vehicule	8/1/2013	National	c001	c001
n004	n003	0.111420613	Cattle	vehicule	8/1/2013	National	c001	c001
n004	n003	0.111420613	Cattle	vehicule	8/1/2013	National	c001	c001
n004	n003	0.189415042	Cattle	vehicule	8/1/2013	National	c001	c001
n004	n003	0.192200557	Cattle	vehicule	8/1/2013	National	c001	c001
n004	n003	0.077994429	Cattle	vehicule	8/1/2013	National	c001	c001
n023	n013	0.139275766	Cattle	vehicule	8/1/2013	National	c002	c002
n023	n013	0.13091922	Cattle	vehicule	8/1/2013	National	c002	c002
n023	n013	0.133704735	Cattle	vehicule	8/1/2013	National	c002	c002
n023	n013	0.13091922	Cattle	vehicule	8/1/2013	National	c002	c002
n023	n013	0.153203343	Cattle	vehicule	8/1/2013	National	c002	c002
n023	n013	0.153203343	Cattle	vehicule	8/1/2013	National	c002	c002
n023	n013	0.139275766	Cattle	vehicule	8/1/2013	National	c002	c002
n023	n013	0.153203343	Cattle	vehicule	8/1/2013	National	c002	c002
n039	n002	0.228412256	Sheep	vehicule	8/1/2013	National	c002	c002
n039	n002	0.250696379	Sheep	vehicule	8/1/2013	National	c002	c002
n039	n002	0.339832869	Sheep	vehicule	8/1/2013	National	c002	c002
n005	n006	0.075208914	Cattle	vehicule	8/1/2013	National	c004	c004
n005	n006	0.105849582	Cattle	vehicule	8/1/2013	National	c004	c004
n011	n009	0.119777159	Cattle	vehicule	8/1/2013	International	c002	c004
n011	n009	0.116991643	Cattle	vehicule	8/1/2013	International	c002	c004
n005	n009	0.097493036	Cattle	vehicule	8/1/2013	National	c004	c004
n005	n009	0.050139276	Cattle	vehicule	8/1/2013	National	c004	c004
n005	n009	0.097493036	Cattle	vehicule	8/1/2013	National	c004	c004
n010	n009	0.119777159	Cattle	vehicule	8/1/2013	International	c003	c004
n013	n009	0.075208914	Cattle	vehicule	8/1/2013	International	c002	c004
n013	n009	0.111420613	Cattle	vehicule	8/1/2013	International	c002	c004
n005	n009	0.097493036	Cattle	vehicule	8/1/2013	National	c004	c004
n010	n009	0.061281337	Cattle	vehicule	8/1/2013	International	c003	c004
n023	n013	0.139275766	Cattle	vehicule	8/1/2013	National	c002	c002
n023	n013	0.13091922	Cattle	vehicule	8/1/2013	National	c002	c002
n023	n013	0.125348189	Cattle	vehicule	8/1/2013	National	c002	c002
n023	n013	0.153203343	Cattle	vehicule	8/1/2013	National	c002	c002
n023	n013	0.139275766	Cattle	vehicule	8/1/2013	National	c002	c002
n023	n013	0.139275766	Cattle	vehicule	8/1/2013	National	c002	c002
n023	n013	0.153203343	Cattle	vehicule	8/1/2013	National	c002	c002
n023	n013	0.133704735	Cattle	vehicule	8/1/2013	National	c002	c002
n023	n013	0.139275766	Cattle	vehicule	8/1/2013	National	c002	c002
n033	n118	0.133704735	Cattle	vehicule	8/1/2013	National	c002	c002
n019	n118	0.147632312	Cattle	vehicule	8/1/2013	National	c002	c002
n034	n118	0.125348189	Cattle	vehicule	8/1/2013	National	c002	c002
n028	n118	0.114206128	Cattle	vehicule	8/1/2013	National	c002	c002
n022	n118	0.119777159	Cattle	vehicule	8/1/2013	National	c002	c002
n010	n009	0.097493036	Cattle	vehicule	8/1/2013	International	c003	c004
n037	n003	0.111420613	Cattle	vehicule	8/1/2013	International	c002	c001
n037	n003	0.111420613	Cattle	vehicule	8/1/2013	International	c002	c001
n023	n013	0.139275766	Cattle	vehicule	8/1/2013	National	c002	c002
n023	n013	0.139275766	Cattle	vehicule	8/1/2013	National	c002	c002
n023	n013	0.13091922	Cattle	vehicule	8/1/2013	National	c002	c002
n035	n118	0.125348189	Cattle	vehicule	8/1/2013	National	c002	c002
n025	n026	0.835654596	Sheep	vehicule	8/1/2013	National	c002	c002
n015	n009	0.097493036	Cattle	vehicule	8/1/2013	International	c002	c004
n015	n009	0.097493036	Cattle	vehicule	8/1/2013	International	c002	c004
n015	n009	0.08356546	Cattle	vehicule	8/1/2013	International	c002	c004
n002	n003	0.111420613	Cattle	vehicule	8/1/2013	International	c002	c001
n002	n003	0.111420613	Cattle	vehicule	8/1/2013	International	c002	c001
n002	n003	0.111420613	Cattle	vehicule	8/1/2013	International	c002	c001
n002	n003	0.111420613	Cattle	vehicule	8/1/2013	International	c002	c001
n023	n013	0.139275766	Cattle	vehicule	8/1/2013	National	c002	c002
n023	n013	0.139275766	Cattle	vehicule	8/1/2013	National	c002	c002
n023	n013	0.13091922	Cattle	vehicule	8/1/2013	National	c002	c002
n023	n013	0.125348189	Cattle	vehicule	8/1/2013	National	c002	c002
n023	n013	0.161559889	Cattle	vehicule	8/1/2013	National	c002	c002
n023	n013	0.139275766	Cattle	vehicule	8/1/2013	National	c002	c002
n023	n013	0.147632312	Cattle	vehicule	8/1/2013	National	c002	c002
n023	n013	0.139275766	Cattle	vehicule	8/1/2013	National	c002	c002
n023	n013	0.139275766	Cattle	vehicule	8/1/2013	National	c002	c002
n023	n013	0.133704735	Cattle	vehicule	8/1/2013	National	c002	c002
n023	n013	0.133704735	Cattle	vehicule	8/1/2013	National	c002	c002
n023	n013	0.075208914	Cattle	vehicule	8/1/2013	National	c002	c002
n023	n013	0.075208914	Cattle	vehicule	8/1/2013	National	c002	c002
n267	n118	0.111420613	Cattle	vehicule	8/1/2013	National	c002	c002
n043	n118	0.116991643	Cattle	vehicule	8/1/2013	National	c002	c002
n030	n118	0.144846797	Cattle	vehicule	8/1/2013	National	c002	c002
n117	n026	0.69637883	Sheep	vehicule	8/1/2013	National	c002	c002
n013	n009	0.016713092	Cattle	vehicule	8/1/2013	International	c002	c004
n013	n009	0.069637883	Cattle	vehicule	8/1/2013	International	c002	c004
n010	n009	0.075208914	Cattle	vehicule	8/1/2013	International	c003	c004
n013	n009	0.069637883	Cattle	vehicule	8/1/2013	International	c002	c004
n013	n009	0.111420613	Cattle	vehicule	8/1/2013	International	c002	c004
n013	n009	0.061281337	Cattle	train	8/1/2013	International	c002	c004
n013	n009	0.097493036	Cattle	vehicule	8/1/2013	International	c002	c004
n015	n009	0.055710306	Cattle	vehicule	8/1/2013	International	c002	c004
n015	n009	0.111420613	Cattle	vehicule	8/1/2013	International	c002	c004
n014	n009	0.103064067	Cattle	vehicule	8/1/2013	International	c002	c004
n014	n009	0.055710306	Cattle	vehicule	8/1/2013	International	c002	c004
n013	n009	0.111420613	Cattle	vehicule	8/1/2013	International	c002	c004
n013	n009	0.103064067	Cattle	vehicule	8/1/2013	International	c002	c004
n023	n013	0.153203343	Cattle	vehicule	9/1/2013	National	c002	c002
n023	n013	0.139275766	Cattle	vehicule	9/1/2013	National	c002	c002
n023	n013	0.158774373	Cattle	vehicule	9/1/2013	National	c002	c002
n023	n013	0.069637883	Cattle	a pieds	9/1/2013	National	c002	c002
n005	n006	0.122562674	Cattle	vehicule	9/1/2013	National	c004	c004
n005	n006	0.116991643	Cattle	vehicule	9/1/2013	National	c004	c004
n005	n006	0.08913649	Cattle	vehicule	9/1/2013	National	c004	c004
n085	n009	0.04178273	Cattle	vehicule	9/1/2013	National	c004	c004
n014	n009	0.097493036	Cattle	vehicule	9/1/2013	International	c002	c004
n017	n009	0.111420613	Cattle	vehicule	9/1/2013	National	c004	c004
n013	n009	0.077994429	Cattle	vehicule	9/1/2013	International	c002	c004
n015	n009	0.116991643	Cattle	vehicule	9/1/2013	International	c002	c004
n015	n009	0.153203343	Cattle	vehicule	9/1/2013	International	c002	c004
n013	n009	0.077994429	Cattle	vehicule	9/1/2013	International	c002	c004
n013	n009	0.033426184	Cattle	vehicule	9/1/2013	International	c002	c004
n013	n009	0.022284123	Cattle	vehicule	9/1/2013	International	c002	c004
n015	n009	0.030640669	Cattle	vehicule	9/1/2013	International	c002	c004
n023	n013	0.147632312	Cattle	train	9/1/2013	National	c002	c002
n023	n013	0.13091922	Cattle	train	9/1/2013	National	c002	c002
n023	n013	0.13091922	Cattle	vehicule	9/1/2013	National	c002	c002
n023	n013	0.111420613	Cattle	a pieds	9/1/2013	National	c002	c002
n023	n013	0.13091922	Cattle	vehicule	9/1/2013	National	c002	c002
n023	n013	0.139275766	Cattle	vehicule	9/1/2013	National	c002	c002
n023	n013	0.139275766	Cattle	vehicule	9/1/2013	National	c002	c002
n023	n013	0.153203343	Cattle	vehicule	9/1/2013	National	c002	c002
n042	n118	0.119777159	Cattle	vehicule	9/1/2013	National	c002	c002
n007	n006	0.077994429	Cattle	vehicule	9/1/2013	National	c004	c004
n005	n006	0.122562674	Cattle	vehicule	9/1/2013	National	c004	c004
n085	n009	0.04178273	Cattle	train	9/1/2013	National	c004	c004
n085	n009	0.038997214	Cattle	vehicule	9/1/2013	National	c004	c004
n132	n009	0.066852368	Cattle	vehicule	9/1/2013	National	c004	c004
n014	n009	0.050139276	Cattle	vehicule	9/1/2013	International	c002	c004
n005	n009	0.04735376	Cattle	vehicule	9/1/2013	National	c004	c004
n013	n009	0.04178273	Cattle	vehicule	9/1/2013	International	c002	c004
n013	n009	0.022284123	Cattle	vehicule	9/1/2013	International	c002	c004
n015	n009	0.055710306	Cattle	vehicule	9/1/2013	International	c002	c004
n014	n009	0.111420613	Cattle	vehicule	9/1/2013	International	c002	c004
n013	n009	0.128133705	Cattle	vehicule	9/1/2013	International	c002	c004
n023	n013	0.13091922	Cattle	a pieds	9/1/2013	National	c002	c002
n023	n013	0.125348189	Cattle	vehicule	9/1/2013	National	c002	c002
n023	n013	0.139275766	Cattle	a pieds	9/1/2013	National	c002	c002
n023	n013	0.125348189	Cattle	vehicule	9/1/2013	National	c002	c002
n023	n013	0.069637883	Cattle	vehicule	9/1/2013	National	c002	c002
n023	n013	0.153203343	Cattle	vehicule	9/1/2013	National	c002	c002
n031	n118	0.116991643	Cattle	vehicule	9/1/2013	National	c002	c002
n007	n006	0.125348189	Cattle	vehicule	9/1/2013	National	c004	c004
n005	n006	0.105849582	Cattle	vehicule	9/1/2013	National	c004	c004
n005	n006	0.122562674	Cattle	vehicule	9/1/2013	National	c004	c004
n007	n006	0.077994429	Cattle	vehicule	9/1/2013	National	c004	c004
n010	n009	0.055710306	Cattle	vehicule	9/1/2013	International	c003	c004
n013	n009	0.111420613	Cattle	vehicule	9/1/2013	International	c002	c004
n013	n009	0.125348189	Cattle	vehicule	9/1/2013	International	c002	c004
n010	n009	0.069637883	Cattle	vehicule	9/1/2013	International	c003	c004
n013	n009	0.033426184	Cattle	vehicule	9/1/2013	International	c002	c004
n013	n009	0.055710306	Cattle	vehicule	9/1/2013	International	c002	c004
n014	n009	0.097493036	Cattle	vehicule	9/1/2013	International	c002	c004
n015	n009	0.077994429	Cattle	vehicule	9/1/2013	International	c002	c004
n010	n009	0.038997214	Cattle	vehicule	9/1/2013	International	c003	c004
n013	n009	0.072423398	Cattle	vehicule	9/1/2013	International	c002	c004
n013	n009	0.111420613	Cattle	vehicule	9/1/2013	International	c002	c004
n085	n009	0.055710306	Cattle	vehicule	9/1/2013	National	c004	c004
n013	n009	0.075208914	Cattle	vehicule	9/1/2013	International	c002	c004
n004	n003	0.08913649	Cattle	vehicule	9/1/2013	National	c001	c001
n004	n003	0.242339833	Cattle	vehicule	9/1/2013	National	c001	c001
n004	n003	0.164345404	Cattle	vehicule	9/1/2013	National	c001	c001
n004	n003	0.114206128	Cattle	vehicule	9/1/2013	National	c001	c001
n004	n003	0.200557103	Cattle	vehicule	9/1/2013	National	c001	c001
n023	n013	0.125348189	Cattle	a pieds	9/1/2013	National	c002	c002
n023	n013	0.133704735	Cattle	a pieds	9/1/2013	National	c002	c002
n023	n013	0.147632312	Cattle	vehicule	9/1/2013	National	c002	c002
n023	n013	0.125348189	Cattle	vehicule	9/1/2013	National	c002	c002
n023	n013	0.13091922	Cattle	vehicule	9/1/2013	National	c002	c002
n023	n013	0.125348189	Cattle	a pieds	9/1/2013	National	c002	c002
n023	n013	0.125348189	Cattle	a pieds	9/1/2013	National	c002	c002
n022	n021	0.08356546	Cattle	vehicule	9/1/2013	National	c002	c002
n024	n026	0.835654596	Sheep	a pieds	9/1/2013	National	c002	c002
n005	n006	0.125348189	Cattle	vehicule	9/1/2013	National	c004	c004
n005	n006	0.122562674	Cattle	vehicule	9/1/2013	National	c004	c004
n007	n006	0.114206128	Cattle	vehicule	9/1/2013	National	c004	c004
n013	n009	0.111420613	Cattle	vehicule	9/1/2013	International	c002	c004
n013	n009	0.097493036	Cattle	vehicule	9/1/2013	International	c002	c004
n013	n009	0.069637883	Cattle	vehicule	9/1/2013	International	c002	c004
n013	n009	0.097493036	Cattle	vehicule	9/1/2013	International	c002	c004
n010	n009	0.125348189	Cattle	vehicule	9/1/2013	International	c003	c004
n013	n009	0.069637883	Cattle	vehicule	9/1/2013	International	c002	c004
n013	n009	0.114206128	Cattle	vehicule	9/1/2013	International	c002	c004
n013	n009	0.072423398	Cattle	vehicule	9/1/2013	International	c002	c004
n013	n003	0.111420613	Cattle	vehicule	9/1/2013	International	c002	c001
n013	n003	0.111420613	Cattle	vehicule	9/1/2013	International	c002	c001
n013	n003	0.111420613	Cattle	vehicule	9/1/2013	International	c002	c001
n002	n003	0.111420613	Cattle	vehicule	9/1/2013	International	c002	c001
n002	n003	0.111420613	Cattle	vehicule	9/1/2013	International	c002	c001
n013	n003	0.111420613	Cattle	vehicule	9/1/2013	International	c002	c001
n013	n003	0.111420613	Cattle	vehicule	9/1/2013	International	c002	c001
n013	n003	0.111420613	Cattle	vehicule	9/1/2013	International	c002	c001
n023	n013	0.133704735	Cattle	vehicule	9/1/2013	National	c002	c002
n023	n013	0.13091922	Cattle	vehicule	9/1/2013	National	c002	c002
n023	n013	0.125348189	Cattle	vehicule	9/1/2013	National	c002	c002
n023	n013	0.13091922	Cattle	vehicule	9/1/2013	National	c002	c002
n023	n013	0.125348189	Cattle	vehicule	9/1/2013	National	c002	c002
n023	n013	0.125348189	Cattle	vehicule	9/1/2013	National	c002	c002
n023	n013	0.147632312	Cattle	vehicule	9/1/2013	National	c002	c002
n030	n021	0.125348189	Cattle	vehicule	9/1/2013	National	c002	c002
n034	n118	0.111420613	Cattle	vehicule	9/1/2013	National	c002	c002
n121	n118	0.119777159	Cattle	vehicule	9/1/2013	National	c002	c002
n033	n118	0.136490251	Cattle	vehicule	9/1/2013	National	c002	c002
n125	n118	0.125348189	Cattle	vehicule	9/1/2013	National	c002	c002
n106	n118	0.155988858	Cattle	vehicule	9/1/2013	National	c002	c002
n007	n006	0.116991643	Cattle	vehicule	9/1/2013	National	c004	c004
n005	n006	0.072423398	Cattle	vehicule	9/1/2013	National	c004	c004
n005	n006	0.105849582	Cattle	vehicule	9/1/2013	National	c004	c004
n013	n009	0.111420613	Cattle	vehicule	9/1/2013	International	c002	c004
n005	n009	0.055710306	Cattle	vehicule	9/1/2013	National	c004	c004
n015	n009	0.097493036	Cattle	vehicule	9/1/2013	International	c002	c004
n015	n009	0.111420613	Cattle	vehicule	9/1/2013	International	c002	c004
n010	n009	0.072423398	Cattle	vehicule	9/1/2013	International	c003	c004
n013	n009	0.08356546	Cattle	vehicule	9/1/2013	International	c002	c004
n013	n003	0.111420613	Cattle	vehicule	9/1/2013	International	c002	c001
n013	n003	0.111420613	Cattle	vehicule	9/1/2013	International	c002	c001
n013	n003	0.111420613	Cattle	vehicule	9/1/2013	International	c002	c001
n002	n003	0.111420613	Cattle	vehicule	9/1/2013	International	c002	c001
n023	n013	0.13091922	Cattle	vehicule	9/1/2013	National	c002	c002
n023	n013	0.144846797	Cattle	vehicule	9/1/2013	National	c002	c002
n023	n013	0.125348189	Cattle	vehicule	9/1/2013	National	c002	c002
n023	n013	0.125348189	Cattle	vehicule	9/1/2013	National	c002	c002
n023	n013	0.069637883	Cattle	vehicule	9/1/2013	National	c002	c002
n036	n118	0.111420613	Cattle	vehicule	9/1/2013	National	c002	c002
n032	n118	0.13091922	Cattle	vehicule	9/1/2013	National	c002	c002
n029	n118	0.116991643	Cattle	vehicule	9/1/2013	National	c002	c002
n007	n006	0.122562674	Cattle	a pieds	9/1/2013	National	c004	c004
n005	n006	0.077994429	Cattle	a pieds	9/1/2013	National	c004	c004
n085	n009	0.036211699	Cattle	vehicule	9/1/2013	National	c004	c004
n017	n009	0.08913649	Cattle	vehicule	9/1/2013	National	c004	c004
n013	n009	0.069637883	Cattle	vehicule	9/1/2013	International	c002	c004
n013	n009	0.055710306	Cattle	vehicule	9/1/2013	International	c002	c004
n085	n009	0.069637883	Cattle	vehicule	9/1/2013	National	c004	c004
n013	n009	0.097493036	Cattle	vehicule	9/1/2013	International	c002	c004
n013	n009	0.097493036	Cattle	vehicule	9/1/2013	International	c002	c004
n005	n009	0.055710306	Cattle	vehicule	9/1/2013	National	c004	c004
n010	n009	0.055710306	Cattle	vehicule	9/1/2013	International	c003	c004
n010	n009	0.038997214	Cattle	vehicule	9/1/2013	International	c003	c004
n017	n009	0.111420613	Cattle	vehicule	9/1/2013	National	c004	c004
n013	n009	0.111420613	Cattle	vehicule	9/1/2013	International	c002	c004
n005	n009	0.111420613	Cattle	vehicule	9/1/2013	National	c004	c004
n013	n003	0.111420613	Cattle	vehicule	9/1/2013	International	c002	c001
n013	n003	0.111420613	Cattle	vehicule	9/1/2013	International	c002	c001
n013	n003	0.111420613	Cattle	vehicule	9/1/2013	International	c002	c001
n013	n003	0.111420613	Cattle	vehicule	9/1/2013	International	c002	c001
n013	n003	0.111420613	Cattle	vehicule	9/1/2013	International	c002	c001
n013	n003	0.111420613	Cattle	vehicule	9/1/2013	International	c002	c001
n013	n003	0.111420613	Cattle	vehicule	9/1/2013	International	c002	c001
n023	n013	0.125348189	Cattle	vehicule	9/1/2013	National	c002	c002
n023	n013	0.153203343	Cattle	vehicule	9/1/2013	National	c002	c002
n023	n013	0.125348189	Cattle	vehicule	9/1/2013	National	c002	c002
n023	n013	0.125348189	Cattle	vehicule	9/1/2013	National	c002	c002
n023	n013	0.139275766	Cattle	vehicule	9/1/2013	National	c002	c002
n023	n013	0.144846797	Cattle	vehicule	9/1/2013	National	c002	c002
n023	n013	0.139275766	Cattle	vehicule	9/1/2013	National	c002	c002
n023	n013	0.139275766	Cattle	vehicule	9/1/2013	National	c002	c002
n023	n013	0.153203343	Cattle	vehicule	9/1/2013	National	c002	c002
n005	n006	0.116991643	Cattle	vehicule	9/1/2013	National	c004	c004
n007	n006	0.08913649	Cattle	vehicule	9/1/2013	National	c004	c004
n013	n009	0.066852368	Cattle	vehicule	9/1/2013	International	c002	c004
n015	n009	0.066852368	Cattle	vehicule	9/1/2013	International	c002	c004
n085	n009	0.027855153	Cattle	vehicule	9/1/2013	National	c004	c004
n013	n009	0.111420613	Cattle	vehicule	9/1/2013	International	c002	c004
n013	n009	0.066852368	Cattle	vehicule	9/1/2013	International	c002	c004
n013	n009	0.114206128	Cattle	vehicule	9/1/2013	International	c002	c004
n085	n009	0.066852368	Cattle	vehicule	9/1/2013	National	c004	c004
n013	n009	0.072423398	Cattle	vehicule	9/1/2013	International	c002	c004
n002	n003	0.111420613	Cattle	vehicule	9/1/2013	International	c002	c001
n002	n003	0.111420613	Cattle	vehicule	9/1/2013	International	c002	c001
n023	n013	0.139275766	Cattle	vehicule	9/1/2013	National	c002	c002
n023	n013	0.139275766	Cattle	vehicule	9/1/2013	National	c002	c002
n023	n013	0.139275766	Cattle	vehicule	9/1/2013	National	c002	c002
n023	n013	0.139275766	Cattle	vehicule	9/1/2013	National	c002	c002
n023	n013	0.13091922	Cattle	vehicule	9/1/2013	National	c002	c002
n023	n013	0.069637883	Cattle	vehicule	9/1/2013	National	c002	c002
n023	n013	0.153203343	Cattle	vehicule	9/1/2013	National	c002	c002
n121	n118	0.147632312	Cattle	vehicule	9/1/2013	National	c002	c002
n267	n118	0.105849582	Cattle	vehicule	9/1/2013	National	c002	c002
n036	n118	0.136490251	Cattle	vehicule	9/1/2013	National	c002	c002
n040	n013	1.253481894	Sheep	vehicule	9/1/2013	National	c002	c002
n040	n013	0.69637883	Sheep	vehicule	9/1/2013	National	c002	c002
n027	n026	0.835654596	Sheep	vehicule	9/1/2013	National	c002	c002
n027	n026	0.835654596	Sheep	vehicule	9/1/2013	National	c002	c002
n007	n006	0.094707521	Cattle	vehicule	9/1/2013	National	c004	c004
n016	n009	0.119777159	Cattle	vehicule	9/1/2013	National	c004	c004
n132	n009	0.055710306	Cattle	train	9/1/2013	National	c004	c004
n085	n009	0.108635097	Cattle	vehicule	9/1/2013	National	c004	c004
n148	n003	0.111420613	Cattle	vehicule	9/1/2013	National	c001	c001
n013	n003	0.111420613	Cattle	vehicule	9/1/2013	International	c002	c001
n013	n003	0.111420613	Cattle	vehicule	9/1/2013	International	c002	c001
n013	n003	0.111420613	Cattle	vehicule	9/1/2013	International	c002	c001
n013	n003	0.111420613	Cattle	vehicule	9/1/2013	International	c002	c001
n013	n003	0.111420613	Cattle	vehicule	9/1/2013	International	c002	c001
n013	n003	0.111420613	Cattle	vehicule	9/1/2013	International	c002	c001
n013	n003	0.111420613	Cattle	vehicule	9/1/2013	International	c002	c001
n013	n003	0.111420613	Cattle	vehicule	9/1/2013	International	c002	c001
n023	n013	0.125348189	Cattle	vehicule	9/1/2013	National	c002	c002
n023	n013	0.13091922	Cattle	vehicule	9/1/2013	National	c002	c002
n023	n013	0.125348189	Cattle	vehicule	9/1/2013	National	c002	c002
n023	n013	0.13091922	Cattle	vehicule	9/1/2013	National	c002	c002
n023	n013	0.167130919	Cattle	vehicule	9/1/2013	National	c002	c002
n023	n013	0.075208914	Cattle	vehicule	9/1/2013	National	c002	c002
n033	n118	0.122562674	Cattle	vehicule	9/1/2013	National	c002	c002
n005	n006	0.091922006	Cattle	vehicule	9/1/2013	National	c004	c004
n005	n006	0.075208914	Cattle	vehicule	9/1/2013	National	c004	c004
n013	n009	0.04178273	Cattle	vehicule	9/1/2013	International	c002	c004
n013	n009	0.111420613	Cattle	vehicule	9/1/2013	International	c002	c004
n013	n009	0.100278552	Cattle	vehicule	9/1/2013	International	c002	c004
n013	n009	0.111420613	Cattle	vehicule	9/1/2013	International	c002	c004
n085	n009	0.116991643	Cattle	vehicule	9/1/2013	National	c004	c004
n013	n009	0.144846797	Cattle	vehicule	9/1/2013	International	c002	c004
n005	n009	0.069637883	Cattle	vehicule	9/1/2013	National	c004	c004
n010	n009	0.019498607	Cattle	vehicule	9/1/2013	International	c003	c004
n013	n009	0.038997214	Cattle	vehicule	9/1/2013	International	c002	c004
n013	n009	0.075208914	Cattle	vehicule	9/1/2013	International	c002	c004
n013	n009	0.066852368	Cattle	vehicule	9/1/2013	International	c002	c004
n002	n003	0.111420613	Cattle	vehicule	9/1/2013	International	c002	c001
n023	n013	0.139275766	Cattle	vehicule	9/1/2013	National	c002	c002
n023	n013	0.139275766	Cattle	vehicule	9/1/2013	National	c002	c002
n023	n013	0.139275766	Cattle	vehicule	9/1/2013	National	c002	c002
n023	n013	0.069637883	Cattle	vehicule	9/1/2013	National	c002	c002
n023	n013	0.153203343	Cattle	vehicule	9/1/2013	National	c002	c002
n023	n013	0.069637883	Cattle	vehicule	9/1/2013	National	c002	c002
n023	n013	0.153203343	Cattle	vehicule	9/1/2013	National	c002	c002
n023	n013	0.069637883	Cattle	vehicule	9/1/2013	National	c002	c002
n035	n013	1.253481894	Sheep	vehicule	9/1/2013	National	c002	c002
n035	n013	1.253481894	Sheep	vehicule	9/1/2013	National	c002	c002
n040	n013	1.253481894	Sheep	vehicule	9/1/2013	National	c002	c002
n024	n026	0.835654596	Sheep	vehicule	9/1/2013	National	c002	c002
n013	n009	0.111420613	Cattle	vehicule	9/1/2013	International	c002	c004
n013	n009	0.069637883	Cattle	vehicule	9/1/2013	International	c002	c004
n010	n009	0.033426184	Cattle	train	9/1/2013	International	c003	c004
n015	n009	0.111420613	Cattle	train	9/1/2013	International	c002	c004
n017	n009	0.077994429	Cattle	vehicule	9/1/2013	National	c004	c004
n013	n009	0.036211699	Cattle	vehicule	9/1/2013	International	c002	c004
n014	n009	0.111420613	Cattle	vehicule	9/1/2013	International	c002	c004
n017	n009	0.111420613	Cattle	vehicule	9/1/2013	National	c004	c004
n010	n009	0.105849582	Cattle	vehicule	9/1/2013	International	c003	c004
n010	n009	0.114206128	Cattle	vehicule	9/1/2013	International	c003	c004
n013	n009	0.055710306	Cattle	vehicule	9/1/2013	International	c002	c004
n085	n009	0.038997214	Cattle	vehicule	9/1/2013	National	c004	c004
n013	n009	0.069637883	Cattle	vehicule	9/1/2013	International	c002	c004
n011	n009	0.111420613	Cattle	vehicule	9/1/2013	International	c002	c004
n004	n003	0.064066852	Cattle	vehicule	9/1/2013	National	c001	c001
n004	n003	0.142061281	Cattle	vehicule	9/1/2013	National	c001	c001
n004	n003	0.194986072	Cattle	vehicule	9/1/2013	National	c001	c001
n004	n003	0.30362117	Cattle	vehicule	9/1/2013	National	c001	c001
n004	n003	0.08913649	Cattle	vehicule	9/1/2013	National	c001	c001
n004	n003	0.091922006	Cattle	vehicule	9/1/2013	National	c001	c001
n004	n003	0.08356546	Cattle	vehicule	9/1/2013	National	c001	c001
n004	n003	0.108635097	Cattle	vehicule	9/1/2013	National	c001	c001
n023	n013	0.13091922	Cattle	a pieds	9/1/2013	National	c002	c002
n023	n013	0.13091922	Cattle	a pieds	9/1/2013	National	c002	c002
n023	n013	0.125348189	Cattle	vehicule	9/1/2013	National	c002	c002
n023	n013	0.139275766	Cattle	vehicule	9/1/2013	National	c002	c002
n023	n013	0.13091922	Cattle	vehicule	9/1/2013	National	c002	c002
n023	n013	0.125348189	Cattle	vehicule	9/1/2013	National	c002	c002
n023	n013	0.139275766	Cattle	vehicule	9/1/2013	National	c002	c002
n023	n013	0.139275766	Cattle	a pieds	9/1/2013	National	c002	c002
n023	n013	0.139275766	Cattle	a pieds	9/1/2013	National	c002	c002
n023	n013	0.125348189	Cattle	a pieds	9/1/2013	National	c002	c002
n023	n013	0.158774373	Cattle	vehicule	9/1/2013	National	c002	c002
n023	n013	0.153203343	Cattle	vehicule	9/1/2013	National	c002	c002
n034	n118	0.116991643	Cattle	vehicule	9/1/2013	National	c002	c002
n034	n118	0.111420613	Cattle	vehicule	9/1/2013	National	c002	c002
n035	n118	0.13091922	Cattle	vehicule	9/1/2013	National	c002	c002
n033	n118	0.116991643	Cattle	vehicule	9/1/2013	National	c002	c002
n005	n006	0.116991643	Cattle	vehicule	9/1/2013	National	c004	c004
n005	n006	0.122562674	Cattle	vehicule	9/1/2013	National	c004	c004
n015	n009	0.125348189	Cattle	vehicule	9/1/2013	International	c002	c004
n013	n009	0.108635097	Cattle	vehicule	9/1/2013	International	c002	c004
n015	n009	0.114206128	Cattle	vehicule	9/1/2013	International	c002	c004
n013	n009	0.055710306	Cattle	vehicule	9/1/2013	International	c002	c004
n011	n009	0.072423398	Cattle	vehicule	9/1/2013	International	c002	c004
n015	n009	0.033426184	Cattle	vehicule	9/1/2013	International	c002	c004
n085	n009	0.114206128	Cattle	vehicule	9/1/2013	National	c004	c004
n085	n009	0.055710306	Cattle	vehicule	9/1/2013	National	c004	c004
n011	n009	0.097493036	Cattle	vehicule	9/1/2013	International	c002	c004
n013	n003	0.111420613	Cattle	vehicule	9/1/2013	International	c002	c001
n106	n118	0.133704735	Cattle	vehicule	9/1/2013	National	c002	c002
n102	n118	0.119777159	Cattle	vehicule	9/1/2013	National	c002	c002
n040	n118	0.119777159	Cattle	vehicule	9/1/2013	National	c002	c002
n034	n118	0.114206128	Cattle	vehicule	9/1/2013	National	c002	c002
n005	n006	0.100278552	Cattle	vehicule	9/1/2013	National	c004	c004
n005	n006	0.116991643	Cattle	vehicule	9/1/2013	National	c004	c004
n005	n006	0.128133705	Cattle	vehicule	9/1/2013	National	c004	c004
n015	n009	0.075208914	Cattle	vehicule	9/1/2013	International	c002	c004
n085	n009	0.069637883	Cattle	vehicule	9/1/2013	National	c004	c004
n085	n009	0.050139276	Cattle	vehicule	9/1/2013	National	c004	c004
n085	n009	0.111420613	Cattle	vehicule	9/1/2013	National	c004	c004
n013	n009	0.105849582	Cattle	vehicule	9/1/2013	International	c002	c004
n015	n009	0.08356546	Cattle	vehicule	9/1/2013	International	c002	c004
n013	n009	0.066852368	Cattle	vehicule	9/1/2013	International	c002	c004
n013	n009	0.139275766	Cattle	vehicule	9/1/2013	International	c002	c004
n013	n009	0.086350975	Cattle	vehicule	9/1/2013	International	c002	c004
n002	n003	0.111420613	Cattle	vehicule	9/1/2013	International	c002	c001
n002	n003	0.111420613	Cattle	vehicule	9/1/2013	International	c002	c001
n002	n003	0.111420613	Cattle	vehicule	9/1/2013	International	c002	c001
n002	n003	0.111420613	Cattle	vehicule	9/1/2013	International	c002	c001
n002	n003	0.111420613	Cattle	vehicule	9/1/2013	International	c002	c001
n002	n003	0.111420613	Cattle	vehicule	9/1/2013	International	c002	c001
n137	n118	0.158774373	Cattle	vehicule	9/1/2013	National	c002	c002
n020	n118	0.125348189	Cattle	vehicule	9/1/2013	National	c002	c002
n007	n006	0.077994429	Cattle	a pieds	9/1/2013	National	c004	c004
n005	n006	0.116991643	Cattle	a pieds	9/1/2013	National	c004	c004
n005	n006	0.08913649	Cattle	a pieds	9/1/2013	National	c004	c004
n005	n006	0.122562674	Cattle	vehicule	9/1/2013	National	c004	c004
n013	n009	0.055710306	Cattle	vehicule	9/1/2013	International	c002	c004
n085	n009	0.111420613	Cattle	vehicule	9/1/2013	National	c004	c004
n013	n009	0.100278552	Cattle	vehicule	9/1/2013	International	c002	c004
n013	n009	0.075208914	Cattle	vehicule	9/1/2013	International	c002	c004
n013	n003	0.111420613	Cattle	vehicule	9/1/2013	International	c002	c001
n013	n003	0.111420613	Cattle	vehicule	9/1/2013	International	c002	c001
n013	n003	0.111420613	Cattle	vehicule	9/1/2013	International	c002	c001
n013	n003	0.111420613	Cattle	vehicule	9/1/2013	International	c002	c001
n013	n003	0.111420613	Cattle	vehicule	9/1/2013	International	c002	c001
n013	n003	0.111420613	Cattle	vehicule	9/1/2013	International	c002	c001
n029	n118	0.133704735	Cattle	vehicule	9/1/2013	National	c002	c002
n106	n118	0.119777159	Cattle	vehicule	9/1/2013	National	c002	c002
n106	n118	0.144846797	Cattle	vehicule	9/1/2013	National	c002	c002
n029	n118	0.119777159	Cattle	vehicule	9/1/2013	National	c002	c002
n005	n006	0.116991643	Cattle	vehicule	9/1/2013	National	c004	c004
n005	n006	0.077994429	Cattle	vehicule	9/1/2013	National	c004	c004
n005	n006	0.128133705	Cattle	vehicule	9/1/2013	National	c004	c004
n013	n009	0.103064067	Cattle	vehicule	9/1/2013	International	c002	c004
n014	n009	0.111420613	Cattle	vehicule	9/1/2013	International	c002	c004
n085	n009	0.061281337	Cattle	vehicule	9/1/2013	National	c004	c004
n040	n013	0.125348189	Cattle	vehicule	9/1/2013	National	c002	c002
n040	n013	0.125348189	Cattle	vehicule	9/1/2013	National	c002	c002
n018	n118	0.111420613	Cattle	vehicule	9/1/2013	National	c002	c002
n035	n118	0.155988858	Cattle	vehicule	9/1/2013	National	c002	c002
n031	n118	0.136490251	Cattle	vehicule	9/1/2013	National	c002	c002
n031	n118	0.122562674	Cattle	vehicule	9/1/2013	National	c002	c002
n020	n118	0.13091922	Cattle	vehicule	9/1/2013	National	c002	c002
n007	n006	0.105849582	Cattle	vehicule	9/1/2013	National	c004	c004
n005	n006	0.116991643	Cattle	vehicule	9/1/2013	National	c004	c004
n005	n006	0.075208914	Cattle	vehicule	9/1/2013	National	c004	c004
n005	n006	0.066852368	Cattle	vehicule	9/1/2013	National	c004	c004
n010	n009	0.052924791	Cattle	vehicule	9/1/2013	International	c003	c004
n017	n009	0.105849582	Cattle	vehicule	9/1/2013	National	c004	c004
n085	n009	0.111420613	Cattle	vehicule	9/1/2013	National	c004	c004
n013	n003	0.111420613	Cattle	vehicule	9/1/2013	International	c002	c001
n013	n003	0.111420613	Cattle	vehicule	9/1/2013	International	c002	c001
n013	n003	0.111420613	Cattle	vehicule	9/1/2013	International	c002	c001
n013	n003	0.111420613	Cattle	vehicule	9/1/2013	International	c002	c001
n013	n003	0.111420613	Cattle	vehicule	9/1/2013	International	c002	c001
n013	n003	0.111420613	Cattle	vehicule	9/1/2013	International	c002	c001
n013	n003	0.111420613	Cattle	vehicule	9/1/2013	International	c002	c001
n013	n003	0.111420613	Cattle	vehicule	9/1/2013	International	c002	c001
n013	n003	0.111420613	Cattle	vehicule	9/1/2013	International	c002	c001
n013	n003	0.111420613	Cattle	vehicule	9/1/2013	International	c002	c001
n013	n003	0.111420613	Cattle	vehicule	9/1/2013	International	c002	c001
n013	n003	0.111420613	Cattle	train	9/1/2013	International	c002	c001
n013	n003	0.111420613	Cattle	vehicule	9/1/2013	International	c002	c001
n002	n003	0.111420613	Cattle	vehicule	9/1/2013	International	c002	c001
n013	n003	0.111420613	Cattle	vehicule	9/1/2013	International	c002	c001
n013	n003	0.111420613	Cattle	vehicule	9/1/2013	International	c002	c001
n013	n003	0.111420613	Cattle	vehicule	9/1/2013	International	c002	c001
n038	n003	0.111420613	Cattle	vehicule	9/1/2013	International	c002	c001
n117	n026	0.724233983	Sheep	vehicule	9/1/2013	National	c002	c002
n005	n006	0.100278552	Cattle	vehicule	9/1/2013	National	c004	c004
n005	n006	0.075208914	Cattle	vehicule	9/1/2013	National	c004	c004
n005	n006	0.069637883	Cattle	vehicule	9/1/2013	National	c004	c004
n013	n009	0.077994429	Cattle	vehicule	9/1/2013	International	c002	c004
n085	n009	0.122562674	Cattle	vehicule	9/1/2013	National	c004	c004
n085	n009	0.111420613	Cattle	vehicule	9/1/2013	National	c004	c004
n013	n009	0.125348189	Cattle	vehicule	9/1/2013	International	c002	c004
n013	n009	0.094707521	Cattle	vehicule	9/1/2013	International	c002	c004
n085	n009	0.072423398	Cattle	vehicule	9/1/2013	National	c004	c004
n013	n009	0.036211699	Cattle	vehicule	9/1/2013	International	c002	c004
n034	n118	0.116991643	Cattle	vehicule	9/1/2013	National	c002	c002
n060	n118	0.122562674	Cattle	vehicule	9/1/2013	National	c002	c002
n005	n006	0.116991643	Cattle	a pieds	9/1/2013	National	c004	c004
n005	n006	0.077994429	Cattle	a pieds	9/1/2013	National	c004	c004
n005	n006	0.100278552	Cattle	vehicule	9/1/2013	National	c004	c004
n007	n006	0.075208914	Cattle	vehicule	9/1/2013	National	c004	c004
n085	n009	0.075208914	Cattle	vehicule	9/1/2013	National	c004	c004
n013	n009	0.108635097	Cattle	vehicule	9/1/2013	International	c002	c004
n013	n009	0.128133705	Cattle	vehicule	9/1/2013	International	c002	c004
n013	n009	0.128133705	Cattle	vehicule	9/1/2013	International	c002	c004
n016	n009	0.027855153	Cattle	vehicule	9/1/2013	National	c004	c004
n013	n009	0.119777159	Cattle	vehicule	9/1/2013	International	c002	c004
n015	n009	0.069637883	Cattle	vehicule	9/1/2013	International	c002	c004
n253	n009	0.069637883	Cattle	vehicule	9/1/2013	National	c004	c004
n085	n009	0.111420613	Cattle	vehicule	9/1/2013	National	c004	c004
n013	n009	0.069637883	Cattle	vehicule	9/1/2013	International	c002	c004
n015	n009	0.111420613	Cattle	vehicule	9/1/2013	International	c002	c004
n013	n009	0.128133705	Cattle	vehicule	9/1/2013	International	c002	c004
n085	n009	0.119777159	Cattle	vehicule	9/1/2013	National	c004	c004
n085	n009	0.077994429	Cattle	vehicule	9/1/2013	National	c004	c004
n013	n009	0.111420613	Cattle	a pieds	9/1/2013	International	c002	c004
n013	n009	0.072423398	Cattle	a pieds	9/1/2013	International	c002	c004
n013	n009	0.055710306	Cattle	a pieds	9/1/2013	International	c002	c004
n085	n009	0.072423398	Cattle	a pieds	9/1/2013	National	c004	c004
n013	n009	0.111420613	Cattle	a pieds	9/1/2013	International	c002	c004
n013	n009	0.072423398	Cattle	a pieds	9/1/2013	International	c002	c004
n013	n009	0.04178273	Cattle	vehicule	9/1/2013	International	c002	c004
n085	n009	0.105849582	Cattle	vehicule	9/1/2013	National	c004	c004
n004	n003	0.080779944	Cattle	a pieds	9/1/2013	National	c001	c001
n004	n003	0.192200557	Cattle	a pieds	9/1/2013	National	c001	c001
n004	n003	0.208913649	Cattle	a pieds	9/1/2013	National	c001	c001
n004	n003	0.211699164	Cattle	train	9/1/2013	National	c001	c001
n004	n003	0.077994429	Cattle	vehicule	9/1/2013	National	c001	c001
n004	n003	0.04735376	Cattle	vehicule	9/1/2013	National	c001	c001
n004	n003	0.069637883	Cattle	vehicule	9/1/2013	National	c001	c001
n040	n013	0.125348189	Cattle	a pieds	9/1/2013	National	c002	c002
n035	n118	0.125348189	Cattle	a pieds	9/1/2013	National	c002	c002
n007	n006	0.097493036	Cattle	vehicule	9/1/2013	National	c004	c004
n005	n006	0.122562674	Cattle	vehicule	9/1/2013	National	c004	c004
n005	n006	0.128133705	Cattle	vehicule	9/1/2013	National	c004	c004
n005	n006	0.075208914	Cattle	vehicule	9/1/2013	National	c004	c004
n015	n009	0.072423398	Cattle	a pieds	9/1/2013	International	c002	c004
n015	n009	0.080779944	Cattle	a pieds	9/1/2013	International	c002	c004
n013	n003	0.111420613	Cattle	vehicule	9/1/2013	International	c002	c001
n034	n118	0.111420613	Cattle	vehicule	9/1/2013	National	c002	c002
n019	n118	0.147632312	Cattle	vehicule	9/1/2013	National	c002	c002
n267	n118	0.114206128	Cattle	vehicule	9/1/2013	National	c002	c002
n033	n118	0.111420613	Cattle	vehicule	9/1/2013	National	c002	c002
n267	n118	0.125348189	Cattle	vehicule	9/1/2013	National	c002	c002
n036	n118	0.133704735	Cattle	vehicule	9/1/2013	National	c002	c002
n034	n118	0.150417827	Cattle	vehicule	9/1/2013	National	c002	c002
n117	n026	0.69637883	Sheep	vehicule	9/1/2013	National	c002	c002
n007	n006	0.119777159	Cattle	vehicule	9/1/2013	National	c004	c004
n005	n006	0.122562674	Cattle	vehicule	9/1/2013	National	c004	c004
n085	n009	0.103064067	Cattle	vehicule	9/1/2013	National	c004	c004
n005	n009	0.111420613	Cattle	vehicule	9/1/2013	National	c004	c004
n015	n009	0.097493036	Cattle	vehicule	9/1/2013	International	c002	c004
n013	n009	0.069637883	Cattle	vehicule	9/1/2013	International	c002	c004
n013	n009	0.027855153	Cattle	vehicule	9/1/2013	International	c002	c004
n013	n009	0.066852368	Cattle	vehicule	9/1/2013	International	c002	c004
n085	n009	0.064066852	Cattle	vehicule	9/1/2013	National	c004	c004
n010	n009	0.061281337	Cattle	vehicule	9/1/2013	International	c003	c004
n085	n009	0.069637883	Cattle	vehicule	9/1/2013	National	c004	c004
n035	n013	0.13091922	Cattle	train	9/1/2013	National	c002	c002
n002	n003	0.111420613	Cattle	vehicule	9/1/2013	International	c002	c001
n013	n003	0.111420613	Cattle	vehicule	9/1/2013	International	c002	c001
n013	n003	0.111420613	Cattle	vehicule	9/1/2013	International	c002	c001
n013	n003	0.111420613	Cattle	vehicule	9/1/2013	International	c002	c001
n013	n003	0.111420613	Cattle	vehicule	9/1/2013	International	c002	c001
n013	n003	0.111420613	Cattle	vehicule	9/1/2013	International	c002	c001
n013	n003	0.111420613	Cattle	vehicule	9/1/2013	International	c002	c001
n013	n003	0.111420613	Cattle	vehicule	9/1/2013	International	c002	c001
n267	n118	0.158774373	Cattle	vehicule	9/1/2013	National	c002	c002
n034	n118	0.111420613	Cattle	vehicule	9/1/2013	National	c002	c002
n029	n118	0.119777159	Cattle	vehicule	9/1/2013	National	c002	c002
n031	n118	0.128133705	Cattle	vehicule	9/1/2013	National	c002	c002
n005	n006	0.077994429	Cattle	vehicule	9/1/2013	National	c004	c004
n005	n006	0.128133705	Cattle	vehicule	9/1/2013	National	c004	c004
n005	n006	0.091922006	Cattle	vehicule	9/1/2013	National	c004	c004
n085	n009	0.055710306	Cattle	vehicule	9/1/2013	National	c004	c004
n013	n003	0.111420613	Cattle	vehicule	9/1/2013	International	c002	c001
n035	n118	0.153203343	Cattle	vehicule	9/1/2013	National	c002	c002
n035	n118	0.122562674	Cattle	vehicule	9/1/2013	National	c002	c002
n005	n006	0.077994429	Cattle	vehicule	9/1/2013	National	c004	c004
n007	n006	0.116991643	Cattle	vehicule	9/1/2013	National	c004	c004
n005	n006	0.075208914	Cattle	vehicule	9/1/2013	National	c004	c004
n005	n006	0.100278552	Cattle	vehicule	9/1/2013	National	c004	c004
n013	n009	0.072423398	Cattle	vehicule	9/1/2013	International	c002	c004
n085	n009	0.058495822	Cattle	vehicule	9/1/2013	National	c004	c004
n085	n009	0.055710306	Cattle	vehicule	9/1/2013	National	c004	c004
n005	n009	0.066852368	Cattle	vehicule	9/1/2013	National	c004	c004
n085	n009	0.111420613	Cattle	vehicule	9/1/2013	National	c004	c004
n013	n009	0.055710306	Cattle	vehicule	9/1/2013	International	c002	c004
n047	n013	0.139275766	Cattle	vehicule	9/1/2013	National	c002	c002
n047	n013	0.153203343	Cattle	vehicule	9/1/2013	National	c002	c002
n042	n118	0.136490251	Cattle	vehicule	9/1/2013	National	c002	c002
n005	n006	0.122562674	Cattle	vehicule	9/1/2013	National	c004	c004
n007	n006	0.116991643	Cattle	vehicule	9/1/2013	National	c004	c004
n007	n006	0.075208914	Cattle	vehicule	9/1/2013	National	c004	c004
n013	n009	0.072423398	Cattle	vehicule	9/1/2013	International	c002	c004
n013	n009	0.077994429	Cattle	vehicule	9/1/2013	International	c002	c004
n013	n009	0.052924791	Cattle	vehicule	9/1/2013	International	c002	c004
n085	n009	0.111420613	Cattle	vehicule	9/1/2013	National	c004	c004
n013	n009	0.108635097	Cattle	vehicule	9/1/2013	International	c002	c004
n013	n009	0.075208914	Cattle	vehicule	9/1/2013	International	c002	c004
n015	n009	0.13091922	Cattle	vehicule	9/1/2013	International	c002	c004
n085	n009	0.033426184	Cattle	vehicule	9/1/2013	National	c004	c004
n013	n009	0.072423398	Cattle	vehicule	9/1/2013	International	c002	c004
n013	n009	0.072423398	Cattle	vehicule	9/1/2013	International	c002	c004
n015	n009	0.08356546	Cattle	vehicule	9/1/2013	International	c002	c004
n085	n009	0.072423398	Cattle	vehicule	9/1/2013	National	c004	c004
n015	n009	0.111420613	Cattle	vehicule	9/1/2013	International	c002	c004
n016	n009	0.058495822	Cattle	vehicule	9/1/2013	National	c004	c004
n085	n009	0.055710306	Cattle	vehicule	9/1/2013	National	c004	c004
n005	n006	0.122562674	Cattle	vehicule	9/1/2013	National	c004	c004
n005	n006	0.128133705	Cattle	a pieds	9/1/2013	National	c004	c004
n007	n006	0.077994429	Cattle	a pieds	9/1/2013	National	c004	c004
n005	n006	0.072423398	Cattle	a pieds	9/1/2013	National	c004	c004
n015	n009	0.116991643	Cattle	vehicule	9/1/2013	International	c002	c004
n085	n009	0.069637883	Cattle	vehicule	9/1/2013	National	c004	c004
n013	n009	0.066852368	Cattle	vehicule	9/1/2013	International	c002	c004
n013	n009	0.027855153	Cattle	vehicule	9/1/2013	International	c002	c004
n013	n009	0.066852368	Cattle	vehicule	9/1/2013	International	c002	c004
n085	n009	0.055710306	Cattle	vehicule	9/1/2013	National	c004	c004
n085	n009	0.066852368	Cattle	vehicule	9/1/2013	National	c004	c004
n002	n003	0.111420613	Cattle	vehicule	9/1/2013	International	c002	c001
n002	n003	0.111420613	Cattle	vehicule	9/1/2013	International	c002	c001
n002	n003	0.111420613	Cattle	vehicule	9/1/2013	International	c002	c001
n002	n003	0.111420613	Cattle	vehicule	9/1/2013	International	c002	c001
n037	n003	0.111420613	Cattle	vehicule	9/1/2013	International	c002	c001
n037	n003	0.111420613	Cattle	vehicule	9/1/2013	International	c002	c001
n037	n003	0.111420613	Cattle	vehicule	9/1/2013	International	c002	c001
n035	n013	0.153203343	Cattle	vehicule	9/1/2013	National	c002	c002
n034	n118	0.116991643	Cattle	vehicule	9/1/2013	National	c002	c002
n033	n118	0.111420613	Cattle	vehicule	9/1/2013	National	c002	c002
n005	n006	0.100278552	Cattle	a pieds	9/1/2013	National	c004	c004
n007	n006	0.116991643	Cattle	a pieds	9/1/2013	National	c004	c004
n040	n013	0.139275766	Cattle	vehicule	9/1/2013	National	c002	c002
n040	n013	0.125348189	Cattle	vehicule	9/1/2013	National	c002	c002
n005	n006	0.077994429	Cattle	vehicule	9/1/2013	National	c004	c004
n256	n006	0.119777159	Cattle	vehicule	9/1/2013	National	c004	c004
n005	n006	0.077994429	Cattle	vehicule	9/1/2013	National	c004	c004
n013	n009	0.072423398	Cattle	vehicule	9/1/2013	International	c002	c004
n085	n009	0.069637883	Cattle	a pieds	9/1/2013	National	c004	c004
n015	n009	0.069637883	Cattle	vehicule	9/1/2013	International	c002	c004
n013	n009	0.111420613	Cattle	vehicule	9/1/2013	International	c002	c004
n013	n009	0.103064067	Cattle	vehicule	9/1/2013	International	c002	c004
n013	n009	0.100278552	Cattle	vehicule	9/1/2013	International	c002	c004
n015	n009	0.111420613	Cattle	vehicule	9/1/2013	International	c002	c004
n015	n009	0.111420613	Cattle	vehicule	9/1/2013	International	c002	c004
n013	n009	0.08356546	Cattle	vehicule	9/1/2013	International	c002	c004
n005	n009	0.055710306	Cattle	vehicule	9/1/2013	National	c004	c004
n010	n009	0.055710306	Cattle	vehicule	9/1/2013	International	c003	c004
n004	n003	0.061281337	Cattle	vehicule	9/1/2013	National	c001	c001
n004	n003	0.194986072	Cattle	vehicule	9/1/2013	National	c001	c001
n004	n003	0.39275766	Cattle	vehicule	9/1/2013	National	c001	c001
n004	n003	0.186629526	Cattle	vehicule	9/1/2013	National	c001	c001
n035	n013	0.139275766	Cattle	vehicule	9/1/2013	National	c002	c002
n142	n118	0.119777159	Cattle	vehicule	9/1/2013	National	c002	c002
n031	n118	0.139275766	Cattle	vehicule	9/1/2013	National	c002	c002
n106	n118	0.122562674	Cattle	vehicule	9/1/2013	National	c002	c002
n007	n006	0.094707521	Cattle	vehicule	9/1/2013	National	c004	c004
n005	n006	0.125348189	Cattle	a pieds	9/1/2013	National	c004	c004
n035	n013	0.133704735	Cattle	vehicule	9/1/2013	National	c002	c002
n035	n013	0.153203343	Cattle	vehicule	9/1/2013	National	c002	c002
n069	n118	0.116991643	Cattle	vehicule	9/1/2013	National	c002	c002
n030	n118	0.114206128	Cattle	vehicule	9/1/2013	National	c002	c002
n018	n118	0.128133705	Cattle	vehicule	9/1/2013	National	c002	c002
n033	n118	0.111420613	Cattle	vehicule	9/1/2013	National	c002	c002
n028	n118	0.125348189	Cattle	vehicule	9/1/2013	National	c002	c002
n005	n006	0.077994429	Cattle	a pieds	9/1/2013	National	c004	c004
n256	n006	0.116991643	Cattle	vehicule	9/1/2013	National	c004	c004
n037	n003	0.111420613	Cattle	vehicule	9/1/2013	International	c002	c001
n013	n003	0.111420613	Cattle	vehicule	9/1/2013	International	c002	c001
n013	n003	0.111420613	Cattle	vehicule	9/1/2013	International	c002	c001
n013	n003	0.111420613	Cattle	vehicule	9/1/2013	International	c002	c001
n013	n003	0.111420613	Cattle	a pieds	9/1/2013	International	c002	c001
n013	n003	0.111420613	Cattle	a pieds	9/1/2013	International	c002	c001
n013	n003	0.111420613	Cattle	a pieds	9/1/2013	International	c002	c001
n125	n118	0.119777159	Cattle	vehicule	9/1/2013	National	c002	c002
n031	n118	0.111420613	Cattle	vehicule	9/1/2013	National	c002	c002
n060	n118	0.136490251	Cattle	vehicule	9/1/2013	National	c002	c002
n102	n118	0.144846797	Cattle	vehicule	9/1/2013	National	c002	c002
n036	n118	0.114206128	Cattle	vehicule	9/1/2013	National	c002	c002
n005	n006	0.077994429	Cattle	vehicule	9/1/2013	National	c004	c004
n005	n006	0.122562674	Cattle	vehicule	9/1/2013	National	c004	c004
n005	n006	0.128133705	Cattle	vehicule	9/1/2013	National	c004	c004
n032	n118	0.116991643	Cattle	vehicule	9/1/2013	National	c002	c002
n031	n118	0.142061281	Cattle	vehicule	9/1/2013	National	c002	c002
n022	n118	0.13091922	Cattle	vehicule	9/1/2013	National	c002	c002
n007	n006	0.122562674	Cattle	vehicule	9/1/2013	National	c004	c004
n005	n006	0.116991643	Cattle	vehicule	9/1/2013	National	c004	c004
n035	n013	0.125348189	Cattle	a pieds	9/1/2013	National	c002	c002
n027	n118	0.125348189	Cattle	vehicule	9/1/2013	National	c002	c002
n041	n118	0.150417827	Cattle	vehicule	9/1/2013	National	c002	c002
n032	n118	0.139275766	Cattle	vehicule	9/1/2013	National	c002	c002
n147	n118	0.128133705	Cattle	vehicule	9/1/2013	National	c002	c002
n031	n118	0.116991643	Cattle	vehicule	9/1/2013	National	c002	c002
n005	n006	0.128133705	Cattle	vehicule	9/1/2013	National	c004	c004
n005	n006	0.116991643	Cattle	vehicule	9/1/2013	National	c004	c004
n005	n006	0.094707521	Cattle	vehicule	9/1/2013	National	c004	c004
n013	n003	0.111420613	Cattle	vehicule	9/1/2013	International	c002	c001
n013	n003	0.111420613	Cattle	vehicule	9/1/2013	International	c002	c001
n037	n003	0.111420613	Cattle	vehicule	9/1/2013	International	c002	c001
n037	n003	0.111420613	Cattle	vehicule	9/1/2013	International	c002	c001
n037	n003	0.111420613	Cattle	vehicule	9/1/2013	International	c002	c001
n037	n003	0.111420613	Cattle	vehicule	9/1/2013	International	c002	c001
n002	n003	0.111420613	Cattle	vehicule	9/1/2013	International	c002	c001
n002	n003	0.111420613	Cattle	a pieds	9/1/2013	International	c002	c001
n002	n003	0.111420613	Cattle	a pieds	9/1/2013	International	c002	c001
n002	n003	0.111420613	Cattle	a pieds	9/1/2013	International	c002	c001
n013	n003	0.111420613	Cattle	a pieds	9/1/2013	International	c002	c001
n002	n003	0.111420613	Cattle	vehicule	9/1/2013	International	c002	c001
n030	n118	0.125348189	Cattle	vehicule	9/1/2013	National	c002	c002
n022	n118	0.111420613	Cattle	vehicule	9/1/2013	National	c002	c002
n080	n118	0.116991643	Cattle	vehicule	9/1/2013	National	c002	c002
n005	n006	0.125348189	Cattle	vehicule	10/1/2013	National	c004	c004
n007	n006	0.091922006	Cattle	a pieds	10/1/2013	National	c004	c004
n007	n006	0.116991643	Cattle	a pieds	10/1/2013	National	c004	c004
n035	n118	0.13091922	Cattle	vehicule	10/1/2013	National	c002	c002
n020	n118	0.125348189	Cattle	vehicule	10/1/2013	National	c002	c002
n211	n118	0.150417827	Cattle	vehicule	10/1/2013	National	c002	c002
n005	n006	0.122562674	Cattle	vehicule	10/1/2013	National	c004	c004
n005	n006	0.105849582	Cattle	vehicule	10/1/2013	National	c004	c004
n005	n006	0.122562674	Cattle	vehicule	10/1/2013	National	c004	c004
n013	n009	0.08356546	Cattle	vehicule	10/1/2013	International	c002	c004
n085	n009	0.061281337	Cattle	vehicule	10/1/2013	National	c004	c004
n085	n009	0.111420613	Cattle	vehicule	10/1/2013	National	c004	c004
n013	n009	0.04178273	Cattle	a pieds	10/1/2013	International	c002	c004
n014	n009	0.097493036	Cattle	a pieds	10/1/2013	International	c002	c004
n013	n009	0.064066852	Cattle	a pieds	10/1/2013	International	c002	c004
n004	n003	0.04735376	Cattle	a pieds	10/1/2013	National	c001	c001
n004	n003	0.225626741	Cattle	a pieds	10/1/2013	National	c001	c001
n004	n003	0.437325905	Cattle	a pieds	10/1/2013	National	c001	c001
n004	n003	0.267409471	Cattle	a pieds	10/1/2013	National	c001	c001
n004	n003	0.050139276	Cattle	vehicule	10/1/2013	National	c001	c001
n070	n001	0.086350975	Sheep	vehicule	10/1/2013	National	c001	c001
n070	n001	0.08913649	Sheep	vehicule	10/1/2013	National	c001	c001
n070	n001	0.066852368	Sheep	vehicule	10/1/2013	National	c001	c001
n070	n001	0.061281337	Sheep	vehicule	10/1/2013	National	c001	c001
n070	n001	0.061281337	Sheep	vehicule	10/1/2013	National	c001	c001
n070	n001	0.04735376	Sheep	vehicule	10/1/2013	National	c001	c001
n035	n013	0.13091922	Cattle	vehicule	10/1/2013	National	c002	c002
n033	n118	0.114206128	Cattle	vehicule	10/1/2013	National	c002	c002
n032	n118	0.108635097	Cattle	vehicule	10/1/2013	National	c002	c002
n028	n118	0.125348189	Cattle	vehicule	10/1/2013	National	c002	c002
n018	n118	0.119777159	Cattle	vehicule	10/1/2013	National	c002	c002
n007	n006	0.116991643	Cattle	vehicule	10/1/2013	National	c004	c004
n005	n006	0.091922006	Cattle	vehicule	10/1/2013	National	c004	c004
n013	n009	0.072423398	Cattle	a pieds	10/1/2013	International	c002	c004
n013	n009	0.111420613	Cattle	vehicule	10/1/2013	International	c002	c004
n013	n009	0.072423398	Cattle	vehicule	10/1/2013	International	c002	c004
n013	n009	0.111420613	Cattle	vehicule	10/1/2013	International	c002	c004
n013	n009	0.072423398	Cattle	vehicule	10/1/2013	International	c002	c004
n013	n009	0.055710306	Cattle	vehicule	10/1/2013	International	c002	c004
n013	n009	0.025069638	Cattle	vehicule	10/1/2013	International	c002	c004
n085	n009	0.069637883	Cattle	vehicule	10/1/2013	National	c004	c004
n013	n009	0.075208914	Cattle	vehicule	10/1/2013	International	c002	c004
n013	n009	0.077994429	Cattle	vehicule	10/1/2013	International	c002	c004
n013	n009	0.04178273	Cattle	vehicule	10/1/2013	International	c002	c004
n022	n118	0.133704735	Cattle	vehicule	10/1/2013	National	c002	c002
n034	n118	0.114206128	Cattle	vehicule	10/1/2013	National	c002	c002
n029	n118	0.155988858	Cattle	vehicule	10/1/2013	National	c002	c002
n267	n118	0.116991643	Cattle	vehicule	10/1/2013	National	c002	c002
n020	n118	0.111420613	Cattle	vehicule	10/1/2013	National	c002	c002
n033	n118	0.116991643	Cattle	vehicule	10/1/2013	National	c002	c002
n142	n118	0.111420613	Cattle	vehicule	10/1/2013	National	c002	c002
n102	n118	0.144846797	Cattle	vehicule	10/1/2013	National	c002	c002
n043	n118	0.133704735	Cattle	vehicule	10/1/2013	National	c002	c002
n005	n006	0.128133705	Cattle	vehicule	10/1/2013	National	c004	c004
n005	n006	0.077994429	Cattle	vehicule	10/1/2013	National	c004	c004
n005	n006	0.122562674	Cattle	vehicule	10/1/2013	National	c004	c004
n013	n009	0.111420613	Cattle	a pieds	10/1/2013	International	c002	c004
n005	n009	0.097493036	Cattle	a pieds	10/1/2013	National	c004	c004
n013	n009	0.08356546	Cattle	a pieds	10/1/2013	International	c002	c004
n014	n009	0.072423398	Cattle	a pieds	10/1/2013	International	c002	c004
n014	n009	0.097493036	Cattle	a pieds	10/1/2013	International	c002	c004
n031	n118	0.119777159	Cattle	vehicule	10/1/2013	National	c002	c002
n027	n118	0.125348189	Cattle	vehicule	10/1/2013	National	c002	c002
n268	n118	0.116991643	Cattle	vehicule	10/1/2013	International	c006	c002
n028	n118	0.144846797	Cattle	vehicule	10/1/2013	National	c002	c002
n034	n118	0.128133705	Cattle	vehicule	10/1/2013	National	c002	c002
n267	n118	0.111420613	Cattle	a pieds	10/1/2013	National	c002	c002
n007	n006	0.128133705	Cattle	vehicule	10/1/2013	National	c004	c004
n007	n006	0.075208914	Cattle	vehicule	10/1/2013	National	c004	c004
n007	n006	0.122562674	Cattle	vehicule	10/1/2013	National	c004	c004
n010	n009	0.080779944	Cattle	vehicule	10/1/2013	International	c003	c004
n085	n009	0.04735376	Cattle	vehicule	10/1/2013	National	c004	c004
n085	n009	0.111420613	Cattle	vehicule	10/1/2013	National	c004	c004
n010	n009	0.077994429	Cattle	vehicule	10/1/2013	International	c003	c004
n015	n009	0.08356546	Cattle	a pieds	10/1/2013	International	c002	c004
n005	n009	0.111420613	Cattle	vehicule	10/1/2013	National	c004	c004
n034	n118	0.144846797	Cattle	vehicule	10/1/2013	National	c002	c002
n029	n118	0.119777159	Cattle	vehicule	10/1/2013	National	c002	c002
n120	n118	0.111420613	Cattle	vehicule	10/1/2013	National	c002	c002
n060	n118	0.155988858	Cattle	vehicule	10/1/2013	National	c002	c002
n022	n118	0.136490251	Cattle	vehicule	10/1/2013	National	c002	c002
n032	n118	0.122562674	Cattle	vehicule	10/1/2013	National	c002	c002
n034	n118	0.13091922	Cattle	vehicule	10/1/2013	National	c002	c002
n028	n118	0.116991643	Cattle	vehicule	10/1/2013	National	c002	c002
n005	n006	0.105849582	Cattle	vehicule	10/1/2013	National	c004	c004
n005	n006	0.077994429	Cattle	vehicule	10/1/2013	National	c004	c004
n085	n009	0.077994429	Cattle	vehicule	10/1/2013	National	c004	c004
n013	n009	0.075208914	Cattle	vehicule	10/1/2013	International	c002	c004
n085	n009	0.069637883	Cattle	vehicule	10/1/2013	National	c004	c004
n013	n009	0.114206128	Cattle	vehicule	10/1/2013	International	c002	c004
n085	n009	0.038997214	Cattle	a pieds	10/1/2013	National	c004	c004
n013	n009	0.075208914	Cattle	vehicule	10/1/2013	International	c002	c004
n085	n009	0.111420613	Cattle	vehicule	10/1/2013	National	c004	c004
n085	n009	0.111420613	Cattle	vehicule	10/1/2013	National	c004	c004
n015	n009	0.111420613	Cattle	vehicule	10/1/2013	International	c002	c004
n013	n009	0.097493036	Cattle	vehicule	10/1/2013	International	c002	c004
n013	n009	0.072423398	Cattle	vehicule	10/1/2013	International	c002	c004
n015	n009	0.122562674	Cattle	vehicule	10/1/2013	International	c002	c004
n117	n009	0.111420613	Cattle	vehicule	10/1/2013	International	c002	c004
n013	n009	0.055710306	Cattle	vehicule	10/1/2013	International	c002	c004
n010	n009	0.055710306	Cattle	vehicule	10/1/2013	International	c003	c004
n106	n118	0.122562674	Cattle	a pieds	10/1/2013	National	c002	c002
n029	n118	0.125348189	Cattle	a pieds	10/1/2013	National	c002	c002
n034	n118	0.111420613	Cattle	a pieds	10/1/2013	National	c002	c002
n031	n118	0.147632312	Cattle	vehicule	10/1/2013	National	c002	c002
n033	n118	0.114206128	Cattle	vehicule	10/1/2013	National	c002	c002
n029	n118	0.111420613	Cattle	vehicule	10/1/2013	National	c002	c002
n125	n118	0.125348189	Cattle	vehicule	10/1/2013	National	c002	c002
n036	n118	0.133704735	Cattle	a pieds	10/1/2013	National	c002	c002
n005	n006	0.075208914	Cattle	vehicule	10/1/2013	National	c004	c004
n005	n006	0.091922006	Cattle	vehicule	10/1/2013	National	c004	c004
n085	n009	0.072423398	Cattle	vehicule	10/1/2013	National	c004	c004
n034	n118	0.150417827	Cattle	vehicule	10/1/2013	National	c002	c002
n032	n118	0.158774373	Cattle	vehicule	10/1/2013	National	c002	c002
n042	n118	0.111420613	Cattle	vehicule	10/1/2013	National	c002	c002
n031	n118	0.119777159	Cattle	vehicule	10/1/2013	National	c002	c002
n005	n006	0.077994429	Cattle	vehicule	10/1/2013	National	c004	c004
n005	n006	0.116991643	Cattle	vehicule	10/1/2013	National	c004	c004
n007	n006	0.122562674	Cattle	vehicule	10/1/2013	National	c004	c004
n085	n009	0.052924791	Cattle	vehicule	10/1/2013	National	c004	c004
n016	n009	0.066852368	Cattle	vehicule	10/1/2013	National	c004	c004
n015	n009	0.055710306	Cattle	vehicule	10/1/2013	International	c002	c004
n013	n009	0.04735376	Cattle	vehicule	10/1/2013	International	c002	c004
n018	n009	0.027855153	Cattle	vehicule	10/1/2013	International	c002	c004
n013	n009	0.103064067	Cattle	vehicule	10/1/2013	International	c002	c004
n013	n009	0.069637883	Cattle	vehicule	10/1/2013	International	c002	c004
n013	n009	0.105849582	Cattle	vehicule	10/1/2013	International	c002	c004
n015	n009	0.069637883	Cattle	vehicule	10/1/2013	International	c002	c004
n013	n009	0.061281337	Cattle	vehicule	10/1/2013	International	c002	c004
n015	n009	0.069637883	Cattle	vehicule	10/1/2013	International	c002	c004
n015	n009	0.105849582	Cattle	vehicule	10/1/2013	International	c002	c004
n013	n009	0.075208914	Cattle	vehicule	10/1/2013	International	c002	c004
n005	n009	0.075208914	Cattle	vehicule	10/1/2013	National	c004	c004
n013	n009	0.069637883	Cattle	vehicule	10/1/2013	International	c002	c004
n013	n009	0.055710306	Cattle	vehicule	10/1/2013	International	c002	c004
n013	n009	0.075208914	Cattle	vehicule	10/1/2013	International	c002	c004
n013	n009	0.069637883	Cattle	vehicule	10/1/2013	International	c002	c004
n085	n009	0.061281337	Cattle	vehicule	10/1/2013	National	c004	c004
n013	n009	0.08356546	Cattle	vehicule	10/1/2013	International	c002	c004
n085	n009	0.038997214	Cattle	vehicule	10/1/2013	National	c004	c004
n085	n009	0.066852368	Cattle	vehicule	10/1/2013	National	c004	c004
n013	n009	0.08356546	Cattle	vehicule	10/1/2013	International	c002	c004
n013	n009	0.058495822	Cattle	vehicule	10/1/2013	International	c002	c004
n005	n009	0.097493036	Cattle	vehicule	10/1/2013	National	c004	c004
n013	n009	0.111420613	Cattle	vehicule	10/1/2013	International	c002	c004
n085	n009	0.052924791	Cattle	vehicule	10/1/2013	National	c004	c004
n029	n118	0.128133705	Cattle	vehicule	10/1/2013	National	c002	c002
n142	n118	0.153203343	Cattle	vehicule	10/1/2013	National	c002	c002
n060	n118	0.122562674	Cattle	vehicule	10/1/2013	National	c002	c002
n267	n118	0.136490251	Cattle	vehicule	10/1/2013	National	c002	c002
n022	n118	0.136490251	Cattle	vehicule	10/1/2013	National	c002	c002
n020	n118	0.122562674	Cattle	vehicule	10/1/2013	National	c002	c002
n036	n118	0.116991643	Cattle	vehicule	10/1/2013	National	c002	c002
n102	n118	0.133704735	Cattle	vehicule	10/1/2013	National	c002	c002
n007	n006	0.122562674	Cattle	vehicule	10/1/2013	National	c004	c004
n005	n009	0.055710306	Cattle	vehicule	10/1/2013	National	c004	c004
n013	n009	0.04178273	Cattle	vehicule	10/1/2013	International	c002	c004
n010	n009	0.025069638	Cattle	vehicule	10/1/2013	International	c003	c004
n010	n009	0.064066852	Cattle	vehicule	10/1/2013	International	c003	c004
n013	n009	0.055710306	Cattle	vehicule	10/1/2013	International	c002	c004
n015	n009	0.111420613	Cattle	vehicule	10/1/2013	International	c002	c004
n005	n009	0.055710306	Cattle	vehicule	10/1/2013	National	c004	c004
n015	n009	0.069637883	Cattle	vehicule	10/1/2013	International	c002	c004
n013	n009	0.061281337	Cattle	vehicule	10/1/2013	International	c002	c004
n013	n009	0.103064067	Cattle	vehicule	10/1/2013	International	c002	c004
n015	n009	0.069637883	Cattle	vehicule	10/1/2013	International	c002	c004
n010	n009	0.08356546	Cattle	vehicule	10/1/2013	International	c003	c004
n013	n009	0.038997214	Cattle	vehicule	10/1/2013	International	c002	c004
n005	n009	0.097493036	Cattle	vehicule	10/1/2013	National	c004	c004
n014	n009	0.055710306	Cattle	vehicule	10/1/2013	International	c002	c004
n013	n009	0.055710306	Cattle	vehicule	10/1/2013	International	c002	c004
n085	n009	0.061281337	Cattle	vehicule	10/1/2013	National	c004	c004
n015	n009	0.111420613	Cattle	vehicule	10/1/2013	International	c002	c004
n085	n009	0.055710306	Cattle	vehicule	10/1/2013	National	c004	c004
n015	n009	0.055710306	Cattle	vehicule	10/1/2013	International	c002	c004
n014	n009	0.111420613	Cattle	vehicule	10/1/2013	International	c002	c004
n018	n009	0.111420613	Cattle	vehicule	10/1/2013	International	c002	c004
n010	n009	0.128133705	Cattle	vehicule	10/1/2013	International	c003	c004
n036	n009	0.04178273	Cattle	vehicule	10/1/2013	International	c002	c004
n085	n009	0.069637883	Cattle	vehicule	10/1/2013	National	c004	c004
n013	n009	0.122562674	Cattle	a pieds	10/1/2013	International	c002	c004
n015	n009	0.061281337	Cattle	a pieds	10/1/2013	International	c002	c004
n015	n009	0.069637883	Cattle	a pieds	10/1/2013	International	c002	c004
n014	n009	0.072423398	Cattle	a pieds	10/1/2013	International	c002	c004
n002	n003	0.111420613	Cattle	vehicule	10/1/2013	International	c002	c001
n013	n003	0.111420613	Cattle	vehicule	10/1/2013	International	c002	c001
n004	n003	0.04735376	Cattle	vehicule	10/1/2013	National	c001	c001
n004	n003	0.370473538	Cattle	vehicule	10/1/2013	National	c001	c001
n004	n003	0.353760446	Cattle	vehicule	10/1/2013	National	c001	c001
n004	n003	0.272980501	Cattle	vehicule	10/1/2013	National	c001	c001
n070	n001	0.038997214	Sheep	vehicule	10/1/2013	National	c001	c001
n070	n001	0.036211699	Sheep	vehicule	10/1/2013	National	c001	c001
n070	n001	0.050139276	Sheep	train	10/1/2013	National	c001	c001
n070	n255	0.055710306	Sheep	vehicule	10/1/2013	National	c001	c001
n070	n255	0.04178273	Sheep	vehicule	10/1/2013	National	c001	c001
n035	n013	0.125348189	Cattle	vehicule	10/1/2013	National	c002	c002
n047	n013	0.125348189	Cattle	vehicule	10/1/2013	National	c002	c002
n047	n013	0.139275766	Cattle	vehicule	10/1/2013	National	c002	c002
n035	n013	0.125348189	Cattle	vehicule	10/1/2013	National	c002	c002
n042	n118	0.153203343	Cattle	vehicule	10/1/2013	National	c002	c002
n034	n118	0.122562674	Cattle	vehicule	10/1/2013	National	c002	c002
n125	n118	0.116991643	Cattle	vehicule	10/1/2013	National	c002	c002
n071	n118	0.125348189	Cattle	vehicule	10/1/2013	National	c002	c002
n005	n006	0.119777159	Cattle	vehicule	10/1/2013	National	c004	c004
n005	n006	0.128133705	Cattle	vehicule	10/1/2013	National	c004	c004
n005	n006	0.075208914	Cattle	a pieds	10/1/2013	National	c004	c004
n036	n009	0.055710306	Cattle	vehicule	10/1/2013	International	c002	c004
n010	n009	0.072423398	Cattle	vehicule	10/1/2013	International	c003	c004
n085	n009	0.033426184	Cattle	vehicule	10/1/2013	National	c004	c004
n015	n009	0.111420613	Cattle	vehicule	10/1/2013	International	c002	c004
n015	n009	0.111420613	Cattle	vehicule	10/1/2013	International	c002	c004
n014	n009	0.111420613	Cattle	vehicule	10/1/2013	International	c002	c004
n014	n009	0.111420613	Cattle	vehicule	10/1/2013	International	c002	c004
n017	n009	0.077994429	Cattle	vehicule	10/1/2013	National	c004	c004
n015	n009	0.08356546	Cattle	vehicule	10/1/2013	International	c002	c004
n085	n009	0.072423398	Cattle	vehicule	10/1/2013	National	c004	c004
n005	n009	0.055710306	Cattle	vehicule	10/1/2013	National	c004	c004
n018	n009	0.055710306	Cattle	vehicule	10/1/2013	International	c002	c004
n013	n009	0.072423398	Cattle	vehicule	10/1/2013	International	c002	c004
n085	n009	0.055710306	Cattle	vehicule	10/1/2013	National	c004	c004
n267	n118	0.111420613	Cattle	vehicule	10/1/2013	National	c002	c002
n018	n118	0.155988858	Cattle	vehicule	10/1/2013	National	c002	c002
n027	n118	0.136490251	Cattle	vehicule	10/1/2013	National	c002	c002
n034	n118	0.125348189	Cattle	vehicule	10/1/2013	National	c002	c002
n007	n006	0.094707521	Cattle	vehicule	10/1/2013	National	c004	c004
n007	n006	0.100278552	Cattle	vehicule	10/1/2013	National	c004	c004
n005	n006	0.128133705	Cattle	vehicule	10/1/2013	National	c004	c004
n013	n009	0.04178273	Cattle	vehicule	10/1/2013	International	c002	c004
n013	n003	0.111420613	Cattle	vehicule	10/1/2013	International	c002	c001
n002	n003	0.111420613	Cattle	vehicule	10/1/2013	International	c002	c001
n002	n003	0.111420613	Cattle	vehicule	10/1/2013	International	c002	c001
n002	n003	0.111420613	Cattle	vehicule	10/1/2013	International	c002	c001
n002	n003	0.111420613	Cattle	vehicule	10/1/2013	International	c002	c001
n002	n003	0.111420613	Cattle	vehicule	10/1/2013	International	c002	c001
n002	n003	0.111420613	Cattle	vehicule	10/1/2013	International	c002	c001
n013	n003	0.111420613	Cattle	vehicule	10/1/2013	International	c002	c001
n013	n003	0.111420613	Cattle	vehicule	10/1/2013	International	c002	c001
n013	n003	0.111420613	Cattle	vehicule	10/1/2013	International	c002	c001
n013	n003	0.111420613	Cattle	vehicule	10/1/2013	International	c002	c001
n102	n118	0.119777159	Cattle	vehicule	10/1/2013	National	c002	c002
n034	n118	0.147632312	Cattle	vehicule	10/1/2013	National	c002	c002
n031	n118	0.116991643	Cattle	vehicule	10/1/2013	National	c002	c002
n029	n118	0.111420613	Cattle	vehicule	10/1/2013	National	c002	c002
n005	n006	0.077994429	Cattle	vehicule	10/1/2013	National	c004	c004
n005	n006	0.100278552	Cattle	vehicule	10/1/2013	National	c004	c004
n005	n009	0.064066852	Cattle	vehicule	10/1/2013	National	c004	c004
n013	n009	0.066852368	Cattle	vehicule	10/1/2013	International	c002	c004
n013	n003	0.111420613	Cattle	a pieds	10/1/2013	International	c002	c001
n013	n003	0.111420613	Cattle	vehicule	10/1/2013	International	c002	c001
n013	n003	0.111420613	Cattle	vehicule	10/1/2013	International	c002	c001
n034	n118	0.122562674	Cattle	vehicule	10/1/2013	National	c002	c002
n032	n118	0.114206128	Cattle	vehicule	10/1/2013	National	c002	c002
n005	n006	0.116991643	Cattle	vehicule	10/1/2013	National	c004	c004
n007	n006	0.075208914	Cattle	vehicule	10/1/2013	National	c004	c004
n013	n009	0.04735376	Cattle	a pieds	10/1/2013	International	c002	c004
n017	n009	0.055710306	Cattle	a pieds	10/1/2013	National	c004	c004
n085	n009	0.072423398	Cattle	vehicule	10/1/2013	National	c004	c004
n013	n009	0.055710306	Cattle	vehicule	10/1/2013	International	c002	c004
n085	n009	0.055710306	Cattle	vehicule	10/1/2013	National	c004	c004
n085	n009	0.055710306	Cattle	vehicule	10/1/2013	National	c004	c004
n085	n009	0.08356546	Cattle	a pieds	10/1/2013	National	c004	c004
n015	n009	0.027855153	Cattle	vehicule	10/1/2013	International	c002	c004
n015	n009	0.069637883	Cattle	vehicule	10/1/2013	International	c002	c004
n015	n009	0.027855153	Cattle	vehicule	10/1/2013	International	c002	c004
n085	n009	0.04178273	Cattle	vehicule	10/1/2013	National	c004	c004
n036	n118	0.136490251	Cattle	vehicule	10/1/2013	National	c002	c002
n147	n118	0.119777159	Cattle	vehicule	10/1/2013	National	c002	c002
n031	n118	0.13091922	Cattle	vehicule	10/1/2013	National	c002	c002
n005	n006	0.122562674	Cattle	vehicule	10/1/2013	National	c004	c004
n005	n006	0.075208914	Cattle	vehicule	10/1/2013	National	c004	c004
n007	n006	0.13091922	Cattle	vehicule	10/1/2013	National	c004	c004
n005	n006	0.13091922	Cattle	vehicule	10/1/2013	National	c004	c004
n256	n006	0.075208914	Cattle	vehicule	10/1/2013	National	c004	c004
n256	n006	0.119777159	Cattle	vehicule	10/1/2013	National	c004	c004
n256	n006	0.077994429	Cattle	vehicule	10/1/2013	National	c004	c004
n005	n006	0.116991643	Cattle	vehicule	10/1/2013	National	c004	c004
n005	n006	0.122562674	Cattle	vehicule	10/1/2013	National	c004	c004
n005	n006	0.075208914	Cattle	vehicule	10/1/2013	National	c004	c004
n013	n009	0.122562674	Cattle	vehicule	10/1/2013	International	c002	c004
n007	n006	0.072423398	Cattle	vehicule	10/1/2013	National	c004	c004
n013	n009	0.111420613	Cattle	vehicule	10/1/2013	International	c002	c004
n013	n009	0.077994429	Cattle	vehicule	10/1/2013	International	c002	c004
n015	n009	0.097493036	Cattle	vehicule	10/1/2013	International	c002	c004
n005	n009	0.097493036	Cattle	vehicule	10/1/2013	National	c004	c004
n013	n009	0.077994429	Cattle	vehicule	10/1/2013	International	c002	c004
n013	n009	0.111420613	Cattle	vehicule	10/1/2013	International	c002	c004
n015	n009	0.069637883	Cattle	vehicule	10/1/2013	International	c002	c004
n085	n009	0.069637883	Cattle	vehicule	10/1/2013	National	c004	c004
n015	n009	0.111420613	Cattle	vehicule	10/1/2013	International	c002	c004
n013	n009	0.111420613	Cattle	vehicule	10/1/2013	International	c002	c004
n014	n009	0.08913649	Cattle	vehicule	10/1/2013	International	c002	c004
n015	n009	0.08356546	Cattle	a pieds	10/1/2013	International	c002	c004
n015	n009	0.069637883	Cattle	a pieds	10/1/2013	International	c002	c004
n004	n003	0.055710306	Cattle	a pieds	10/1/2013	National	c001	c001
n004	n003	0.21448468	Cattle	a pieds	10/1/2013	National	c001	c001
n004	n003	0.264623955	Cattle	a pieds	10/1/2013	National	c001	c001
n004	n003	0.183844011	Cattle	vehicule	10/1/2013	National	c001	c001
n004	n003	0.108635097	Cattle	vehicule	10/1/2013	National	c001	c001
n256	n006	0.116991643	Cattle	vehicule	10/1/2013	National	c004	c004
n020	n118	0.13091922	Cattle	vehicule	10/1/2013	National	c002	c002
n031	n118	0.155988858	Cattle	vehicule	10/1/2013	National	c002	c002
n102	n118	0.116991643	Cattle	vehicule	10/1/2013	National	c002	c002
n033	n118	0.111420613	Cattle	vehicule	10/1/2013	National	c002	c002
n035	n118	0.116991643	Cattle	vehicule	10/1/2013	National	c002	c002
n005	n006	0.100278552	Cattle	vehicule	10/1/2013	National	c004	c004
n005	n006	0.122562674	Cattle	vehicule	10/1/2013	National	c004	c004
n014	n009	0.055710306	Cattle	vehicule	10/1/2013	International	c002	c004
n085	n009	0.069637883	Cattle	vehicule	10/1/2013	National	c004	c004
n018	n009	0.069637883	Cattle	vehicule	10/1/2013	International	c002	c004
n015	n009	0.111420613	Cattle	vehicule	10/1/2013	International	c002	c004
n015	n009	0.111420613	Cattle	vehicule	10/1/2013	International	c002	c004
n085	n009	0.069637883	Cattle	vehicule	10/1/2013	National	c004	c004
n085	n009	0.061281337	Cattle	a pieds	10/1/2013	National	c004	c004
n036	n009	0.08356546	Cattle	vehicule	10/1/2013	International	c002	c004
n015	n009	0.111420613	Cattle	vehicule	10/1/2013	International	c002	c004
n014	n009	0.111420613	Cattle	vehicule	10/1/2013	International	c002	c004
n119	n118	0.128133705	Cattle	vehicule	10/1/2013	National	c002	c002
n022	n118	0.116991643	Cattle	vehicule	10/1/2013	National	c002	c002
n035	n118	0.142061281	Cattle	vehicule	10/1/2013	National	c002	c002
n040	n118	0.111420613	Cattle	vehicule	10/1/2013	National	c002	c002
n029	n118	0.122562674	Cattle	vehicule	10/1/2013	National	c002	c002
n007	n006	0.116991643	Cattle	vehicule	10/1/2013	National	c004	c004
n005	n006	0.072423398	Cattle	vehicule	10/1/2013	National	c004	c004
n015	n009	0.097493036	Cattle	vehicule	10/1/2013	International	c002	c004
n013	n009	0.111420613	Cattle	vehicule	10/1/2013	International	c002	c004
n014	n009	0.111420613	Cattle	vehicule	10/1/2013	International	c002	c004
n013	n009	0.055710306	Cattle	vehicule	10/1/2013	International	c002	c004
n085	n009	0.111420613	Cattle	vehicule	10/1/2013	National	c004	c004
n034	n118	0.119777159	Cattle	vehicule	10/1/2013	National	c002	c002
n036	n118	0.147632312	Cattle	vehicule	10/1/2013	National	c002	c002
n020	n118	0.125348189	Cattle	vehicule	10/1/2013	National	c002	c002
n097	n118	0.133704735	Cattle	vehicule	10/1/2013	National	c002	c002
n005	n006	0.122562674	Cattle	vehicule	10/1/2013	National	c004	c004
n005	n006	0.128133705	Cattle	vehicule	10/1/2013	National	c004	c004
n005	n006	0.077994429	Cattle	vehicule	10/1/2013	National	c004	c004
n013	n009	0.080779944	Cattle	vehicule	10/1/2013	International	c002	c004
n015	n009	0.122562674	Cattle	vehicule	10/1/2013	International	c002	c004
n005	n009	0.055710306	Cattle	vehicule	10/1/2013	National	c004	c004
n013	n009	0.111420613	Cattle	vehicule	10/1/2013	International	c002	c004
n005	n009	0.111420613	Cattle	vehicule	10/1/2013	National	c004	c004
n013	n009	0.125348189	Cattle	a pieds	10/1/2013	International	c002	c004
n013	n009	0.072423398	Cattle	vehicule	10/1/2013	International	c002	c004
n029	n118	0.111420613	Cattle	a pieds	10/1/2013	National	c002	c002
n028	n118	0.13091922	Cattle	vehicule	10/1/2013	National	c002	c002
n034	n118	0.119777159	Cattle	vehicule	10/1/2013	National	c002	c002
n028	n118	0.111420613	Cattle	vehicule	10/1/2013	National	c002	c002
n031	n118	0.150417827	Cattle	vehicule	10/1/2013	National	c002	c002
n125	n118	0.116991643	Cattle	vehicule	10/1/2013	National	c002	c002
n007	n006	0.094707521	Cattle	vehicule	10/1/2013	National	c004	c004
n007	n006	0.072423398	Cattle	vehicule	10/1/2013	National	c004	c004
n015	n009	0.111420613	Cattle	a pieds	10/1/2013	International	c002	c004
n013	n009	0.055710306	Cattle	a pieds	10/1/2013	International	c002	c004
n010	n009	0.069637883	Cattle	a pieds	10/1/2013	International	c003	c004
n010	n009	0.061281337	Cattle	vehicule	10/1/2013	International	c003	c004
n010	n009	0.044568245	Cattle	vehicule	10/1/2013	International	c003	c004
n085	n009	0.066852368	Cattle	vehicule	10/1/2013	National	c004	c004
n085	n009	0.066852368	Cattle	vehicule	10/1/2013	National	c004	c004
n015	n009	0.111420613	Cattle	vehicule	10/1/2013	International	c002	c004
n015	n009	0.097493036	Cattle	vehicule	10/1/2013	International	c002	c004
n013	n009	0.055710306	Cattle	vehicule	10/1/2013	International	c002	c004
n085	n009	0.04178273	Cattle	vehicule	10/1/2013	National	c004	c004
n013	n003	0.111420613	Cattle	vehicule	10/1/2013	International	c002	c001
n002	n003	0.111420613	Cattle	vehicule	10/1/2013	International	c002	c001
n002	n003	0.111420613	Cattle	vehicule	10/1/2013	International	c002	c001
n002	n003	0.111420613	Cattle	vehicule	10/1/2013	International	c002	c001
n002	n003	0.111420613	Cattle	vehicule	10/1/2013	International	c002	c001
n002	n003	0.111420613	Cattle	vehicule	10/1/2013	International	c002	c001
n002	n003	0.111420613	Cattle	vehicule	10/1/2013	International	c002	c001
n002	n003	0.111420613	Cattle	vehicule	10/1/2013	International	c002	c001
n142	n118	0.155988858	Cattle	vehicule	10/1/2013	National	c002	c002
n035	n118	0.13091922	Cattle	vehicule	10/1/2013	National	c002	c002
n034	n118	0.125348189	Cattle	vehicule	10/1/2013	National	c002	c002
n032	n118	0.122562674	Cattle	vehicule	10/1/2013	National	c002	c002
n041	n118	0.111420613	Cattle	vehicule	10/1/2013	National	c002	c002
n034	n118	0.116991643	Cattle	vehicule	10/1/2013	National	c002	c002
n023	n013	0.139275766	Cattle	a pieds	10/1/2013	National	c002	c002
n023	n013	0.139275766	Cattle	a pieds	10/1/2013	National	c002	c002
n023	n013	0.075208914	Cattle	vehicule	10/1/2013	National	c002	c002
n013	n040	1.114206128	Sheep	vehicule	10/1/2013	National	c002	c002
n005	n006	0.100278552	Cattle	a pieds	10/1/2013	National	c004	c004
n005	n006	0.116991643	Cattle	vehicule	10/1/2013	National	c004	c004
n016	n009	0.08356546	Cattle	vehicule	10/1/2013	National	c004	c004
n015	n009	0.111420613	Cattle	vehicule	10/1/2013	International	c002	c004
n013	n009	0.072423398	Cattle	vehicule	10/1/2013	International	c002	c004
n014	n009	0.027855153	Cattle	a pieds	10/1/2013	International	c002	c004
n013	n009	0.072423398	Cattle	a pieds	10/1/2013	International	c002	c004
n036	n118	0.125348189	Cattle	vehicule	10/1/2013	National	c002	c002
n139	n118	0.111420613	Cattle	vehicule	10/1/2013	National	c002	c002
n023	n013	0.153203343	Cattle	vehicule	10/1/2013	National	c002	c002
n023	n013	0.139275766	Cattle	vehicule	10/1/2013	National	c002	c002
n023	n013	0.125348189	Cattle	vehicule	10/1/2013	National	c002	c002
n023	n013	0.133704735	Cattle	vehicule	10/1/2013	National	c002	c002
n023	n013	0.069637883	Cattle	vehicule	10/1/2013	National	c002	c002
n023	n068	0.075208914	Cattle	a pieds	10/1/2013	National	c002	c002
n005	n006	0.080779944	Cattle	vehicule	10/1/2013	National	c004	c004
n005	n006	0.075208914	Cattle	vehicule	10/1/2013	National	c004	c004
n007	n006	0.128133705	Cattle	vehicule	10/1/2013	National	c004	c004
n014	n009	0.04178273	Cattle	vehicule	10/1/2013	International	c002	c004
n015	n009	0.055710306	Cattle	vehicule	10/1/2013	International	c002	c004
n013	n009	0.055710306	Cattle	vehicule	10/1/2013	International	c002	c004
n036	n009	0.064066852	Cattle	vehicule	10/1/2013	International	c002	c004
n036	n009	0.069637883	Cattle	vehicule	10/1/2013	International	c002	c004
n013	n009	0.072423398	Cattle	vehicule	10/1/2013	International	c002	c004
n013	n009	0.052924791	Cattle	vehicule	10/1/2013	International	c002	c004
n013	n009	0.061281337	Cattle	a pieds	10/1/2013	International	c002	c004
n013	n009	0.069637883	Cattle	vehicule	10/1/2013	International	c002	c004
n013	n009	0.105849582	Cattle	vehicule	10/1/2013	International	c002	c004
n004	n003	0.331476323	Cattle	vehicule	10/1/2013	National	c001	c001
n004	n003	0.362116992	Cattle	vehicule	10/1/2013	National	c001	c001
n004	n003	0.105849582	Cattle	vehicule	10/1/2013	National	c001	c001
n004	n003	0.108635097	Cattle	vehicule	10/1/2013	National	c001	c001
n023	n013	0.139275766	Cattle	vehicule	10/1/2013	National	c002	c002
n023	n035	0.125348189	Cattle	vehicule	10/1/2013	National	c002	c002
n023	n013	0.153203343	Cattle	vehicule	10/1/2013	National	c002	c002
n023	n013	0.147632312	Cattle	vehicule	10/1/2013	National	c002	c002
n007	n006	0.122562674	Cattle	a pieds	10/1/2013	National	c004	c004
n005	n006	0.122562674	Cattle	vehicule	10/1/2013	National	c004	c004
n036	n009	0.077994429	Cattle	vehicule	10/1/2013	International	c002	c004
n085	n009	0.075208914	Cattle	vehicule	10/1/2013	National	c004	c004
n014	n009	0.055710306	Cattle	vehicule	10/1/2013	International	c002	c004
n013	n009	0.116991643	Cattle	vehicule	10/1/2013	International	c002	c004
n036	n009	0.055710306	Cattle	vehicule	10/1/2013	International	c002	c004
n013	n009	0.075208914	Cattle	vehicule	10/1/2013	International	c002	c004
n015	n009	0.08356546	Cattle	a pieds	10/1/2013	International	c002	c004
n013	n009	0.103064067	Cattle	a pieds	10/1/2013	International	c002	c004
n005	n009	0.069637883	Cattle	a pieds	10/1/2013	National	c004	c004
n005	n009	0.064066852	Cattle	a pieds	10/1/2013	National	c004	c004
n017	n009	0.050139276	Cattle	a pieds	10/1/2013	National	c004	c004
n023	n013	0.155988858	Cattle	vehicule	10/1/2013	National	c002	c002
n023	n013	0.125348189	Cattle	vehicule	10/1/2013	National	c002	c002
n023	n013	0.153203343	Cattle	vehicule	10/1/2013	National	c002	c002
n019	n118	0.128133705	Cattle	vehicule	10/1/2013	National	c002	c002
n018	n118	0.116991643	Cattle	vehicule	10/1/2013	National	c002	c002
n106	n118	0.133704735	Cattle	vehicule	10/1/2013	National	c002	c002
n035	n118	0.122562674	Cattle	vehicule	10/1/2013	National	c002	c002
n036	n118	0.136490251	Cattle	vehicule	10/1/2013	National	c002	c002
n005	n006	0.111420613	Cattle	vehicule	10/1/2013	National	c004	c004
n005	n006	0.116991643	Cattle	vehicule	10/1/2013	National	c004	c004
n005	n006	0.077994429	Cattle	vehicule	10/1/2013	National	c004	c004
n013	n009	0.119777159	Cattle	vehicule	10/1/2013	International	c002	c004
n015	n009	0.08356546	Cattle	vehicule	10/1/2013	International	c002	c004
n085	n009	0.111420613	Cattle	vehicule	10/1/2013	National	c004	c004
n085	n009	0.08356546	Cattle	vehicule	10/1/2013	National	c004	c004
n036	n009	0.055710306	Cattle	vehicule	10/1/2013	International	c002	c004
n013	n009	0.086350975	Cattle	vehicule	10/1/2013	International	c002	c004
n013	n009	0.072423398	Cattle	vehicule	10/1/2013	International	c002	c004
n002	n003	0.111420613	Cattle	a pieds	10/1/2013	International	c002	c001
n002	n003	0.111420613	Cattle	a pieds	10/1/2013	International	c002	c001
n002	n003	0.111420613	Cattle	a pieds	10/1/2013	International	c002	c001
n002	n003	0.111420613	Cattle	a pieds	10/1/2013	International	c002	c001
n037	n003	0.111420613	Cattle	a pieds	10/1/2013	International	c002	c001
n037	n003	0.111420613	Cattle	a pieds	10/1/2013	International	c002	c001
n037	n003	0.111420613	Cattle	vehicule	10/1/2013	International	c002	c001
n023	n013	0.13091922	Cattle	vehicule	10/1/2013	National	c002	c002
n023	n013	0.125348189	Cattle	vehicule	10/1/2013	National	c002	c002
n023	n013	0.125348189	Cattle	vehicule	10/1/2013	National	c002	c002
n023	n013	0.077994429	Cattle	vehicule	10/1/2013	National	c002	c002
n023	n013	0.153203343	Cattle	vehicule	10/1/2013	National	c002	c002
n029	n118	0.111420613	Cattle	vehicule	10/1/2013	National	c002	c002
n031	n118	0.139275766	Cattle	vehicule	10/1/2013	National	c002	c002
n028	n118	0.13091922	Cattle	vehicule	10/1/2013	National	c002	c002
n005	n006	0.103064067	Cattle	vehicule	10/1/2013	National	c004	c004
n007	n006	0.075208914	Cattle	vehicule	10/1/2013	National	c004	c004
n256	n006	0.116991643	Cattle	vehicule	10/1/2013	National	c004	c004
n085	n009	0.069637883	Cattle	vehicule	10/1/2013	National	c004	c004
n036	n009	0.050139276	Cattle	vehicule	10/1/2013	International	c002	c004
n085	n009	0.077994429	Cattle	vehicule	10/1/2013	National	c004	c004
n014	n009	0.055710306	Cattle	vehicule	10/1/2013	International	c002	c004
n037	n003	0.111420613	Cattle	vehicule	10/1/2013	International	c002	c001
n023	n047	0.144846797	Cattle	vehicule	10/1/2013	National	c002	c002
n023	n013	0.155988858	Cattle	vehicule	10/1/2013	National	c002	c002
n023	n013	0.069637883	Cattle	vehicule	10/1/2013	National	c002	c002
n034	n118	0.111420613	Cattle	vehicule	10/1/2013	National	c002	c002
n032	n118	0.119777159	Cattle	vehicule	10/1/2013	National	c002	c002
n267	n118	0.105849582	Cattle	vehicule	10/1/2013	National	c002	c002
n102	n118	0.133704735	Cattle	vehicule	10/1/2013	National	c002	c002
n005	n006	0.128133705	Cattle	vehicule	10/1/2013	National	c004	c004
n005	n006	0.116991643	Cattle	vehicule	10/1/2013	National	c004	c004
n005	n006	0.100278552	Cattle	vehicule	10/1/2013	National	c004	c004
n023	n013	0.139275766	Cattle	vehicule	10/1/2013	National	c002	c002
n023	n013	0.139275766	Cattle	vehicule	10/1/2013	National	c002	c002
n023	n013	0.139275766	Cattle	vehicule	10/1/2013	National	c002	c002
n023	n013	0.139275766	Cattle	vehicule	10/1/2013	National	c002	c002
n013	n068	0.125348189	Cattle	a pieds	10/1/2013	National	c002	c002
n023	n013	0.075208914	Cattle	vehicule	10/1/2013	National	c002	c002
n023	n013	0.133704735	Cattle	vehicule	10/1/2013	National	c002	c002
n023	n013	0.153203343	Cattle	vehicule	10/1/2013	National	c002	c002
n267	n118	0.111420613	Cattle	vehicule	10/1/2013	National	c002	c002
n106	n118	0.119777159	Cattle	vehicule	10/1/2013	National	c002	c002
n029	n118	0.147632312	Cattle	vehicule	10/1/2013	National	c002	c002
n207	n118	0.114206128	Cattle	vehicule	10/1/2013	National	c002	c002
n005	n006	0.128133705	Cattle	vehicule	10/1/2013	National	c004	c004
n007	n006	0.077994429	Cattle	vehicule	10/1/2013	National	c004	c004
n005	n006	0.122562674	Cattle	vehicule	10/1/2013	National	c004	c004
n085	n009	0.066852368	Cattle	vehicule	10/1/2013	National	c004	c004
n036	n009	0.055710306	Cattle	a pieds	10/1/2013	International	c002	c004
n016	n009	0.04735376	Cattle	a pieds	10/1/2013	National	c004	c004
n015	n009	0.086350975	Cattle	a pieds	10/1/2013	International	c002	c004
n005	n009	0.072423398	Cattle	a pieds	10/1/2013	National	c004	c004
n015	n009	0.055710306	Cattle	a pieds	10/1/2013	International	c002	c004
n013	n009	0.111420613	Cattle	vehicule	10/1/2013	International	c002	c004
n010	n009	0.033426184	Cattle	vehicule	10/1/2013	International	c003	c004
n013	n009	0.08913649	Cattle	vehicule	10/1/2013	International	c002	c004
n085	n009	0.04178273	Cattle	vehicule	10/1/2013	National	c004	c004
n085	n009	0.055710306	Cattle	vehicule	10/1/2013	National	c004	c004
n117	n009	0.055710306	Cattle	vehicule	10/1/2013	International	c002	c004
n002	n003	0.111420613	Cattle	vehicule	10/1/2013	International	c002	c001
n002	n003	0.111420613	Cattle	vehicule	10/1/2013	International	c002	c001
n002	n003	0.111420613	Cattle	vehicule	10/1/2013	International	c002	c001
n002	n003	0.111420613	Cattle	vehicule	10/1/2013	International	c002	c001
n002	n003	0.111420613	Cattle	vehicule	10/1/2013	International	c002	c001
n002	n003	0.111420613	Cattle	vehicule	10/1/2013	International	c002	c001
n002	n003	0.111420613	Cattle	vehicule	10/1/2013	International	c002	c001
n002	n003	0.111420613	Cattle	vehicule	10/1/2013	International	c002	c001
n002	n003	0.111420613	Cattle	vehicule	10/1/2013	International	c002	c001
n002	n003	0.111420613	Cattle	vehicule	10/1/2013	International	c002	c001
n002	n003	0.111420613	Cattle	vehicule	10/1/2013	International	c002	c001
n002	n003	0.111420613	Cattle	vehicule	10/1/2013	International	c002	c001
n002	n003	0.111420613	Cattle	vehicule	10/1/2013	International	c002	c001
n002	n003	0.111420613	Cattle	vehicule	10/1/2013	International	c002	c001
n002	n003	0.111420613	Cattle	vehicule	10/1/2013	International	c002	c001
n002	n003	0.111420613	Cattle	vehicule	10/1/2013	International	c002	c001
n023	n013	0.125348189	Cattle	vehicule	10/1/2013	National	c002	c002
n023	n013	0.125348189	Cattle	vehicule	10/1/2013	National	c002	c002
n125	n118	0.111420613	Cattle	vehicule	10/1/2013	National	c002	c002
n034	n118	0.100278552	Cattle	vehicule	10/1/2013	National	c002	c002
n032	n118	0.133704735	Cattle	vehicule	10/1/2013	National	c002	c002
n005	n006	0.100278552	Cattle	vehicule	10/1/2013	National	c004	c004
n005	n006	0.128133705	Cattle	vehicule	10/1/2013	National	c004	c004
n005	n006	0.075208914	Cattle	vehicule	10/1/2013	National	c004	c004
n013	n009	0.075208914	Cattle	vehicule	10/1/2013	International	c002	c004
n014	n009	0.097493036	Cattle	vehicule	10/1/2013	International	c002	c004
n015	n009	0.097493036	Cattle	vehicule	10/1/2013	International	c002	c004
n013	n009	0.064066852	Cattle	vehicule	10/1/2013	International	c002	c004
n085	n009	0.069637883	Cattle	vehicule	10/1/2013	National	c004	c004
n013	n009	0.08356546	Cattle	vehicule	10/1/2013	International	c002	c004
n085	n009	0.069637883	Cattle	vehicule	10/1/2013	National	c004	c004
n013	n009	0.066852368	Cattle	vehicule	10/1/2013	International	c002	c004
n015	n009	0.069637883	Cattle	vehicule	10/1/2013	International	c002	c004
n013	n009	0.111420613	Cattle	vehicule	10/1/2013	International	c002	c004
n085	n009	0.061281337	Cattle	vehicule	10/1/2013	National	c004	c004
n013	n009	0.055710306	Cattle	vehicule	10/1/2013	International	c002	c004
n013	n009	0.022284123	Cattle	vehicule	10/1/2013	International	c002	c004
n085	n009	0.050139276	Cattle	vehicule	10/1/2013	National	c004	c004
n010	n009	0.019498607	Cattle	vehicule	10/1/2013	International	c003	c004
n085	n009	0.097493036	Cattle	vehicule	10/1/2013	National	c004	c004
n015	n009	0.111420613	Cattle	vehicule	10/1/2013	International	c002	c004
n085	n009	0.072423398	Cattle	vehicule	10/1/2013	National	c004	c004
n085	n009	0.052924791	Cattle	a pieds	10/1/2013	National	c004	c004
n016	n009	0.125348189	Cattle	a pieds	10/1/2013	National	c004	c004
n013	n009	0.077994429	Cattle	a pieds	10/1/2013	International	c002	c004
n085	n009	0.08356546	Cattle	a pieds	10/1/2013	National	c004	c004
n015	n009	0.111420613	Cattle	vehicule	10/1/2013	International	c002	c004
n015	n009	0.111420613	Cattle	vehicule	10/1/2013	International	c002	c004
n013	n009	0.111420613	Cattle	vehicule	10/1/2013	International	c002	c004
n015	n009	0.111420613	Cattle	vehicule	10/1/2013	International	c002	c004
n015	n009	0.066852368	Cattle	vehicule	10/1/2013	International	c002	c004
n013	n009	0.097493036	Cattle	vehicule	10/1/2013	International	c002	c004
n023	n013	0.125348189	Cattle	vehicule	10/1/2013	National	c002	c002
n023	n013	0.13091922	Cattle	vehicule	10/1/2013	National	c002	c002
n023	n013	0.13091922	Cattle	vehicule	10/1/2013	National	c002	c002
n023	n013	0.150417827	Cattle	vehicule	10/1/2013	National	c002	c002
n268	n118	0.111420613	Cattle	vehicule	10/1/2013	International	c006	c002
n005	n006	0.122562674	Cattle	vehicule	10/1/2013	National	c004	c004
n005	n006	0.119777159	Cattle	vehicule	10/1/2013	National	c004	c004
n005	n006	0.105849582	Cattle	vehicule	10/1/2013	National	c004	c004
n013	n009	0.125348189	Cattle	vehicule	10/1/2013	International	c002	c004
n010	n009	0.04735376	Cattle	a pieds	10/1/2013	International	c003	c004
n013	n009	0.038997214	Cattle	a pieds	10/1/2013	International	c002	c004
n013	n009	0.111420613	Cattle	vehicule	10/1/2013	International	c002	c004
n253	n009	0.066852368	Cattle	vehicule	10/1/2013	National	c004	c004
n117	n009	0.055710306	Cattle	vehicule	10/1/2013	International	c002	c004
n013	n009	0.027855153	Cattle	vehicule	10/1/2013	International	c002	c004
n015	n009	0.111420613	Cattle	vehicule	10/1/2013	International	c002	c004
n036	n009	0.061281337	Cattle	vehicule	10/1/2013	International	c002	c004
n036	n009	0.069637883	Cattle	vehicule	10/1/2013	International	c002	c004
n004	n003	0.540389972	Cattle	vehicule	10/1/2013	National	c001	c001
n004	n003	0.484679666	Cattle	vehicule	10/1/2013	National	c001	c001
n004	n003	0.200557103	Cattle	vehicule	10/1/2013	National	c001	c001
n023	n013	0.13091922	Cattle	vehicule	10/1/2013	National	c002	c002
n023	n013	0.153203343	Cattle	vehicule	10/1/2013	National	c002	c002
n023	n013	0.133704735	Cattle	vehicule	10/1/2013	National	c002	c002
n023	n035	0.125348189	Cattle	vehicule	10/1/2013	National	c002	c002
n023	n013	0.069637883	Cattle	vehicule	10/1/2013	National	c002	c002
n023	n013	0.144846797	Cattle	vehicule	10/1/2013	National	c002	c002
n005	n006	0.122562674	Cattle	vehicule	10/1/2013	National	c004	c004
n005	n006	0.114206128	Cattle	vehicule	10/1/2013	National	c004	c004
n007	n006	0.128133705	Cattle	vehicule	10/1/2013	National	c004	c004
n036	n009	0.055710306	Cattle	a pieds	10/1/2013	International	c002	c004
n013	n009	0.097493036	Cattle	vehicule	10/1/2013	International	c002	c004
n013	n009	0.111420613	Cattle	vehicule	10/1/2013	International	c002	c004
n013	n009	0.097493036	Cattle	vehicule	10/1/2013	International	c002	c004
n013	n009	0.08356546	Cattle	vehicule	10/1/2013	International	c002	c004
n013	n009	0.077994429	Cattle	vehicule	10/1/2013	International	c002	c004
n117	n009	0.08356546	Cattle	vehicule	10/1/2013	International	c002	c004
n117	n009	0.08356546	Cattle	vehicule	10/1/2013	International	c002	c004
n015	n009	0.111420613	Cattle	vehicule	10/1/2013	International	c002	c004
n015	n009	0.08356546	Cattle	vehicule	10/1/2013	International	c002	c004
n015	n009	0.097493036	Cattle	vehicule	10/1/2013	International	c002	c004
n117	n009	0.097493036	Cattle	vehicule	10/1/2013	International	c002	c004
n013	n009	0.097493036	Cattle	vehicule	10/1/2013	International	c002	c004
n013	n009	0.069637883	Cattle	vehicule	10/1/2013	International	c002	c004
n013	n009	0.066852368	Cattle	vehicule	10/1/2013	International	c002	c004
n085	n009	0.055710306	Cattle	vehicule	10/1/2013	National	c004	c004
n013	n009	0.075208914	Cattle	vehicule	10/1/2013	International	c002	c004
n033	n118	0.136490251	Cattle	vehicule	10/1/2013	National	c002	c002
n034	n118	0.144846797	Cattle	vehicule	10/1/2013	National	c002	c002
n033	n118	0.125348189	Cattle	vehicule	10/1/2013	National	c002	c002
n032	n118	0.111420613	Cattle	vehicule	10/1/2013	National	c002	c002
n028	n118	0.144846797	Cattle	vehicule	10/1/2013	National	c002	c002
n005	n006	0.105849582	Cattle	vehicule	11/1/2013	National	c004	c004
n007	n006	0.116991643	Cattle	vehicule	11/1/2013	National	c004	c004
n005	n006	0.108635097	Cattle	vehicule	11/1/2013	National	c004	c004
n013	n009	0.069637883	Cattle	vehicule	11/1/2013	International	c002	c004
n013	n009	0.072423398	Cattle	vehicule	11/1/2013	International	c002	c004
n013	n009	0.072423398	Cattle	vehicule	11/1/2013	International	c002	c004
n013	n009	0.08356546	Cattle	vehicule	11/1/2013	International	c002	c004
n013	n009	0.111420613	Cattle	vehicule	11/1/2013	International	c002	c004
n036	n009	0.055710306	Cattle	vehicule	11/1/2013	International	c002	c004
n132	n009	0.061281337	Cattle	vehicule	11/1/2013	National	c004	c004
n013	n009	0.055710306	Cattle	vehicule	11/1/2013	International	c002	c004
n037	n003	0.111420613	Cattle	vehicule	11/1/2013	International	c002	c001
n037	n003	0.111420613	Cattle	vehicule	11/1/2013	International	c002	c001
n037	n003	0.111420613	Cattle	vehicule	11/1/2013	International	c002	c001
n037	n003	0.111420613	Cattle	vehicule	11/1/2013	International	c002	c001
n037	n003	0.111420613	Cattle	vehicule	11/1/2013	International	c002	c001
n037	n003	0.111420613	Cattle	vehicule	11/1/2013	International	c002	c001
n020	n118	0.111420613	Cattle	vehicule	11/1/2013	National	c002	c002
n031	n118	0.116991643	Cattle	vehicule	11/1/2013	National	c002	c002
n032	n118	0.125348189	Cattle	vehicule	11/1/2013	National	c002	c002
n060	n118	0.111420613	Cattle	vehicule	11/1/2013	National	c002	c002
n005	n006	0.077994429	Cattle	vehicule	11/1/2013	National	c004	c004
n007	n006	0.122562674	Cattle	vehicule	11/1/2013	National	c004	c004
n013	n009	0.050139276	Cattle	vehicule	11/1/2013	International	c002	c004
n117	n009	0.055710306	Cattle	vehicule	11/1/2013	International	c002	c004
n117	n009	0.097493036	Cattle	vehicule	11/1/2013	International	c002	c004
n013	n009	0.069637883	Cattle	vehicule	11/1/2013	International	c002	c004
n013	n009	0.100278552	Cattle	vehicule	11/1/2013	International	c002	c004
n015	n009	0.066852368	Cattle	vehicule	11/1/2013	International	c002	c004
n015	n009	0.114206128	Cattle	vehicule	11/1/2013	International	c002	c004
n132	n009	0.04735376	Cattle	vehicule	11/1/2013	National	c004	c004
n013	n009	0.064066852	Cattle	vehicule	11/1/2013	International	c002	c004
n015	n009	0.111420613	Cattle	vehicule	11/1/2013	International	c002	c004
n014	n009	0.066852368	Cattle	vehicule	11/1/2013	International	c002	c004
n023	n035	0.13091922	Cattle	vehicule	11/1/2013	National	c002	c002
n029	n118	0.13091922	Cattle	vehicule	11/1/2013	National	c002	c002
n031	n118	0.125348189	Cattle	vehicule	11/1/2013	National	c002	c002
n022	n118	0.128133705	Cattle	vehicule	11/1/2013	National	c002	c002
n005	n006	0.116991643	Cattle	vehicule	11/1/2013	National	c004	c004
n005	n006	0.128133705	Cattle	vehicule	11/1/2013	National	c004	c004
n013	n009	0.075208914	Cattle	vehicule	11/1/2013	International	c002	c004
n013	n009	0.105849582	Cattle	vehicule	11/1/2013	International	c002	c004
n013	n009	0.055710306	Cattle	vehicule	11/1/2013	International	c002	c004
n013	n009	0.072423398	Cattle	vehicule	11/1/2013	International	c002	c004
n013	n009	0.114206128	Cattle	vehicule	11/1/2013	International	c002	c004
n013	n009	0.072423398	Cattle	vehicule	11/1/2013	International	c002	c004
n085	n009	0.033426184	Cattle	vehicule	11/1/2013	National	c004	c004
n023	n035	0.125348189	Cattle	vehicule	11/1/2013	National	c002	c002
n023	n013	0.13091922	Cattle	vehicule	11/1/2013	National	c002	c002
n034	n118	0.114206128	Cattle	vehicule	11/1/2013	National	c002	c002
n041	n118	0.150417827	Cattle	vehicule	11/1/2013	National	c002	c002
n125	n118	0.13091922	Cattle	vehicule	11/1/2013	National	c002	c002
n034	n118	0.119777159	Cattle	vehicule	11/1/2013	National	c002	c002
n042	n118	0.144846797	Cattle	vehicule	11/1/2013	National	c002	c002
n029	n118	0.116991643	Cattle	vehicule	11/1/2013	National	c002	c002
n027	n118	0.139275766	Cattle	vehicule	11/1/2013	National	c002	c002
n035	n118	0.125348189	Cattle	vehicule	11/1/2013	National	c002	c002
n039	n002	0.275766017	Sheep	train	11/1/2013	National	c002	c002
n039	n002	0.298050139	Sheep	vehicule	11/1/2013	National	c002	c002
n007	n006	0.13091922	Cattle	vehicule	11/1/2013	National	c004	c004
n256	n006	0.111420613	Cattle	vehicule	11/1/2013	National	c004	c004
n005	n006	0.122562674	Cattle	vehicule	11/1/2013	National	c004	c004
n013	n009	0.050139276	Cattle	vehicule	11/1/2013	International	c002	c004
n013	n009	0.061281337	Cattle	vehicule	11/1/2013	International	c002	c004
n024	n009	0.055710306	Cattle	vehicule	11/1/2013	International	c002	c004
n015	n009	0.097493036	Cattle	vehicule	11/1/2013	International	c002	c004
n141	n009	0.044568245	Cattle	vehicule	11/1/2013	International	c002	c004
n085	n009	0.04735376	Cattle	vehicule	11/1/2013	National	c004	c004
n013	n009	0.061281337	Cattle	vehicule	11/1/2013	International	c002	c004
n013	n003	0.111420613	Cattle	vehicule	11/1/2013	International	c002	c001
n013	n003	0.111420613	Cattle	vehicule	11/1/2013	International	c002	c001
n013	n003	0.111420613	Cattle	vehicule	11/1/2013	International	c002	c001
n013	n003	0.111420613	Cattle	vehicule	11/1/2013	International	c002	c001
n013	n003	0.111420613	Cattle	vehicule	11/1/2013	International	c002	c001
n013	n003	0.111420613	Cattle	vehicule	11/1/2013	International	c002	c001
n013	n003	0.111420613	Cattle	vehicule	11/1/2013	International	c002	c001
n013	n003	0.111420613	Cattle	vehicule	11/1/2013	International	c002	c001
n013	n003	0.111420613	Cattle	vehicule	11/1/2013	International	c002	c001
n013	n003	0.111420613	Cattle	vehicule	11/1/2013	International	c002	c001
n023	n013	0.125348189	Cattle	vehicule	11/1/2013	National	c002	c002
n023	n013	0.13091922	Cattle	vehicule	11/1/2013	National	c002	c002
n023	n013	0.075208914	Cattle	vehicule	11/1/2013	National	c002	c002
n042	n118	0.155988858	Cattle	vehicule	11/1/2013	National	c002	c002
n031	n118	0.111420613	Cattle	vehicule	11/1/2013	National	c002	c002
n036	n118	0.116991643	Cattle	vehicule	11/1/2013	National	c002	c002
n028	n118	0.125348189	Cattle	vehicule	11/1/2013	National	c002	c002
n005	n006	0.119777159	Cattle	train	11/1/2013	National	c004	c004
n005	n006	0.075208914	Cattle	train	11/1/2013	National	c004	c004
n117	n009	0.097493036	Cattle	vehicule	11/1/2013	International	c002	c004
n013	n009	0.111420613	Cattle	vehicule	11/1/2013	International	c002	c004
n085	n009	0.050139276	Cattle	vehicule	11/1/2013	National	c004	c004
n013	n009	0.055710306	Cattle	vehicule	11/1/2013	International	c002	c004
n010	n009	0.122562674	Cattle	vehicule	11/1/2013	International	c003	c004
n024	n009	0.050139276	Cattle	vehicule	11/1/2013	International	c002	c004
n013	n009	0.069637883	Cattle	vehicule	11/1/2013	International	c002	c004
n117	n009	0.111420613	Cattle	vehicule	11/1/2013	International	c002	c004
n023	n013	0.13091922	Cattle	vehicule	11/1/2013	National	c002	c002
n031	n118	0.122562674	Cattle	vehicule	11/1/2013	National	c002	c002
n036	n118	0.111420613	Cattle	vehicule	11/1/2013	National	c002	c002
n005	n006	0.119777159	Cattle	vehicule	11/1/2013	National	c004	c004
n007	n006	0.100278552	Cattle	vehicule	11/1/2013	National	c004	c004
n013	n009	0.111420613	Cattle	vehicule	11/1/2013	International	c002	c004
n085	n009	0.072423398	Cattle	vehicule	11/1/2013	National	c004	c004
n085	n009	0.069637883	Cattle	vehicule	11/1/2013	National	c004	c004
n013	n009	0.066852368	Cattle	vehicule	11/1/2013	International	c002	c004
n004	n003	0.498607242	Cattle	vehicule	11/1/2013	National	c001	c001
n004	n003	0.448467967	Cattle	vehicule	11/1/2013	National	c001	c001
n004	n003	0.080779944	Cattle	vehicule	11/1/2013	National	c001	c001
n023	n040	0.139275766	Cattle	vehicule	11/1/2013	National	c002	c002
n023	n013	0.144846797	Cattle	vehicule	11/1/2013	National	c002	c002
n023	n013	0.125348189	Cattle	vehicule	11/1/2013	National	c002	c002
n023	n013	0.13091922	Cattle	vehicule	11/1/2013	National	c002	c002
n211	n118	0.142061281	Cattle	vehicule	11/1/2013	National	c002	c002
n034	n118	0.116991643	Cattle	vehicule	11/1/2013	National	c002	c002
n030	n118	0.111420613	Cattle	vehicule	11/1/2013	National	c002	c002
n005	n006	0.128133705	Cattle	vehicule	11/1/2013	National	c004	c004
n085	n009	0.075208914	Cattle	vehicule	11/1/2013	National	c004	c004
n085	n009	0.027855153	Cattle	vehicule	11/1/2013	National	c004	c004
n013	n009	0.072423398	Cattle	vehicule	11/1/2013	International	c002	c004
n013	n009	0.050139276	Cattle	vehicule	11/1/2013	International	c002	c004
n010	n009	0.025069638	Cattle	vehicule	11/1/2013	International	c003	c004
n011	n009	0.069637883	Cattle	train	11/1/2013	International	c002	c004
n013	n009	0.072423398	Cattle	train	11/1/2013	International	c002	c004
n117	n009	0.038997214	Cattle	train	11/1/2013	International	c002	c004
n036	n009	0.139275766	Cattle	vehicule	11/1/2013	International	c002	c004
n015	n009	0.111420613	Cattle	vehicule	11/1/2013	International	c002	c004
n141	n009	0.075208914	Cattle	vehicule	11/1/2013	International	c002	c004
n013	n040	0.125348189	Cattle	vehicule	11/1/2013	National	c002	c002
n013	n040	0.125348189	Cattle	vehicule	11/1/2013	National	c002	c002
n033	n118	0.119777159	Cattle	train	11/1/2013	National	c002	c002
n142	n118	0.122562674	Cattle	vehicule	11/1/2013	National	c002	c002
n028	n118	0.155988858	Cattle	vehicule	11/1/2013	National	c002	c002
n022	n118	0.119777159	Cattle	vehicule	11/1/2013	National	c002	c002
n043	n118	0.144846797	Cattle	vehicule	11/1/2013	National	c002	c002
n020	n118	0.116991643	Cattle	vehicule	11/1/2013	National	c002	c002
n005	n006	0.077994429	Cattle	vehicule	11/1/2013	National	c004	c004
n005	n006	0.128133705	Cattle	vehicule	11/1/2013	National	c004	c004
n005	n006	0.072423398	Cattle	vehicule	11/1/2013	National	c004	c004
n024	n009	0.069637883	Cattle	vehicule	11/1/2013	International	c002	c004
n013	n009	0.116991643	Cattle	vehicule	11/1/2013	International	c002	c004
n015	n009	0.08356546	Cattle	vehicule	11/1/2013	International	c002	c004
n117	n009	0.097493036	Cattle	vehicule	11/1/2013	International	c002	c004
n117	n009	0.055710306	Cattle	vehicule	11/1/2013	International	c002	c004
n013	n009	0.069637883	Cattle	vehicule	11/1/2013	International	c002	c004
n085	n009	0.064066852	Cattle	vehicule	11/1/2013	National	c004	c004
n013	n003	0.111420613	Cattle	vehicule	11/1/2013	International	c002	c001
n013	n003	0.111420613	Cattle	vehicule	11/1/2013	International	c002	c001
n013	n003	0.111420613	Cattle	vehicule	11/1/2013	International	c002	c001
n013	n003	0.111420613	Cattle	vehicule	11/1/2013	International	c002	c001
n013	n003	0.111420613	Cattle	vehicule	11/1/2013	International	c002	c001
n013	n003	0.111420613	Cattle	vehicule	11/1/2013	International	c002	c001
n013	n003	0.111420613	Cattle	vehicule	11/1/2013	International	c002	c001
n023	n013	0.139275766	Cattle	vehicule	11/1/2013	National	c002	c002
n023	n013	0.13091922	Cattle	vehicule	11/1/2013	National	c002	c002
n023	n013	0.125348189	Cattle	vehicule	11/1/2013	National	c002	c002
n023	n013	0.125348189	Cattle	vehicule	11/1/2013	National	c002	c002
n023	n013	0.075208914	Cattle	vehicule	11/1/2013	National	c002	c002
n034	n118	0.139275766	Cattle	vehicule	11/1/2013	National	c002	c002
n116	n118	0.125348189	Cattle	vehicule	11/1/2013	National	c002	c002
n029	n118	0.114206128	Cattle	vehicule	11/1/2013	National	c002	c002
n005	n006	0.125348189	Cattle	vehicule	11/1/2013	National	c004	c004
n005	n006	0.136490251	Cattle	vehicule	11/1/2013	National	c004	c004
n007	n006	0.125348189	Cattle	vehicule	11/1/2013	National	c004	c004
n005	n006	0.077994429	Cattle	vehicule	11/1/2013	National	c004	c004
n013	n009	0.08356546	Cattle	vehicule	11/1/2013	International	c002	c004
n141	n009	0.055710306	Cattle	vehicule	11/1/2013	International	c002	c004
n141	n009	0.072423398	Cattle	vehicule	11/1/2013	International	c002	c004
n015	n009	0.08356546	Cattle	vehicule	11/1/2013	International	c002	c004
[truncated: 40,253 more rows]
