# Supplementary material for: Network analysis of regional livestock trade in West Africa
Source: PLoS One. 2020 May 14;15(5):e0232681. doi: 10.1371/journal.pone.0232681 (PMC7224501; doi:10.1371/journal.pone.0232681)
Supplement: S3 File — (CSV) [file pone.0232681.s008.CSV]

id	name	country	cid
n001	Gogounou	Benin	c001
n002	Fada N'Gourma	Burkina Faso	c002
n003	Parakou	Benin	c001
n004	Tourou	Benin	c001
n005	Paga	Ghana	c004
n006	Ashaiman	Ghana	c004
n007	Namoo	Ghana	c004
n008	Cinkasse	Togo	c010
n009	Kumasi	Ghana	c004
n010	Doropo	Cote d'Ivoire	c003
n011	Leo	Burkina Faso	c002
n012	Bolgatanga	Ghana	c004
n013	Bobo-Dioulasso	Burkina Faso	c002
n014	Po	Burkina Faso	c002
n015	Manga	Burkina Faso	c002
n016	Bawku	Ghana	c004
n017	Tumu	Ghana	c004
n018	Fara	Burkina Faso	c002
n019	Tita	Burkina Faso	c002
n020	Tougan	Burkina Faso	c002
n021	Kossodo	Burkina Faso	c002
n022	Sapouy	Burkina Faso	c002
n023	Yeguere	Burkina Faso	c002
n024	Kaya	Burkina Faso	c002
n025	Pissila	Burkina Faso	c002
n026	Tanghin	Burkina Faso	c002
n027	Kongoussi	Burkina Faso	c002
n028	Djibo	Burkina Faso	c002
n029	Gourcy	Burkina Faso	c002
n030	Kalsaka	Burkina Faso	c002
n031	Thiou	Burkina Faso	c002
n032	Koupela	Burkina Faso	c002
n033	Zawara	Burkina Faso	c002
n034	Ouahigouya	Burkina Faso	c002
n035	Nouna	Burkina Faso	c002
n036	Bittou	Burkina Faso	c002
n037	Pouytenga	Burkina Faso	c002
n038	Koura	Burkina Faso	c002
n039	Tanwalbougou	Burkina Faso	c002
n040	Djibasso	Burkina Faso	c002
n041	Hounde	Burkina Faso	c002
n042	Yako	Burkina Faso	c002
n043	Diebougou	Burkina Faso	c002
n044	Abalak	Niger	c007
n045	Bande	Niger	c007
n046	Beguedo	Burkina Faso	c002
n047	Bena	Burkina Faso	c002
n048	Oume	Cote d'Ivoire	c003
n049	Man	Cote d'Ivoire	c003
n050	San Pedro	Cote d'Ivoire	c003
n051	Aguie	Niger	c007
n052	Ayorou	Niger	c007
n053	Atchilahia	Niger	c007
n054	Badegucheri	Niger	c007
n055	Bakin Birdji	Niger	c007
n056	Barani	Burkina Faso	c002
n057	Birnin Konni	Niger	c007
n058	Bogande	Burkina Faso	c002
n059	Batchaka	Niger	c007
n060	Boromo	Burkina Faso	c002
n061	Boula	Niger	c007
n062	Bousouma	Burkina Faso	c002
n063	Buipe	Ghana	c004
n064	Dakoro	Niger	c007
n065	Dan Issa	Niger	c007
n066	Dan Barto	Niger	c007
n067	Guidan Dan Douma	Niger	c007
n068	Dande	Burkina Faso	c002
n069	Dedougou	Burkina Faso	c002
n070	Derassi	Benin	c001
n071	Diapaga	Burkina Faso	c002
n072	Doulougou	Burkina Faso	c002
n073	Doungas	Niger	c007
n074	Droum Malori	Niger	c007
n075	Fielmon	Ghana	c004
n076	Gao-BFA	Burkina Faso	c002
n077	Gao-NER	Niger	c007
n078	Garu	Ghana	c004
n079	Gazaoua	Niger	c007
n080	Goughin	Burkina Faso	c002
n081	Goure	Niger	c007
n082	Gaidan Ider	Niger	c007
n083	Guidan Tanko	Niger	c007
n084	Guidiguir	Niger	c007
n085	Hamile	Ghana	c004
n086	Issawan	Niger	c007
n087	Iyatawa	Nigeria	c008
n088	Dankama	Nigeria	c008
n089	Jibia	Nigeria	c008
n090	Ipelce	Burkina Faso	c002
n091	Kaibo	Burkina Faso	c002
n092	Kakou	Niger	c007
n093	Kargueri	Niger	c007
n094	Kantchari	Burkina Faso	c002
n095	Kantche	Niger	c007
n096	Kasama	Niger	c007
n097	Kassoum	Burkina Faso	c002
n098	Birnin Kazoe	Niger	c007
n099	Kiembara	Burkina Faso	c002
n100	Kombissiri	Burkina Faso	c002
n101	Katurje	Nigeria	c008
n102	Kossouka	Burkina Faso	c002
n103	Kouere	Burkina Faso	c002
n104	Kouka	Burkina Faso	c002
n105	Lome	Togo	c010
n106	Loropeni	Burkina Faso	c002
n107	Magaria	Niger	c007
n108	Guidan Kane	Niger	c007
n109	Manni	Burkina Faso	c002
n110	Maradi	Niger	c007
n111	Matameye	Niger	c007
n112	Matiakoali	Burkina Faso	c002
n113	Mayahi	Niger	c007
n114	Mokko	Niger	c007
n115	Namounou	Burkina Faso	c002
n116	Niangoloko	Burkina Faso	c002
n117	Ouagadougou	Burkina Faso	c002
n118	Nadiagou	Burkina Faso	c002
n119	Pa	Burkina Faso	c002
n120	Poni	Burkina Faso	c002
n121	Poura	Burkina Faso	c002
n122	Pusiga	Ghana	c004
n123	Rollo	Burkina Faso	c002
n124	Sabonmashi	Niger	c007
n125	Seguenega	Burkina Faso	c002
n126	Solenzo	Burkina Faso	c002
n127	Soubdou	Niger	c007
n128	Tanout	Niger	c007
n129	Takanamat	Niger	c007
n130	Damagaram Takaya	Niger	c007
n131	Zinder	Niger	c007
n132	Zini	Ghana	c004
n133	Yelwongo	Burkina Faso	c002
n134	Yaya	Niger	c007
n135	Yamba	Burkina Faso	c002
n136	Agawa	Niger	c007
n137	Tougo	Burkina Faso	c002
n138	Toma	Burkina Faso	c002
n139	Toeni	Burkina Faso	c002
n140	Torodi	Niger	c007
n141	To	Burkina Faso	c002
n142	Titao	Burkina Faso	c002
n143	Tiebele	Burkina Faso	c002
n144	Tessaoua	Niger	c007
n145	Tera	Niger	c007
n146	Tesker	Niger	c007
n147	Tenkodogo	Burkina Faso	c002
n148	Djougou	Benin	c001
n149	Tchadoua	Niger	c007
n150	Abengourou	Cote d'Ivoire	c003
n151	Abidjan	Cote d'Ivoire	c003
n152	Accra	Ghana	c004
n153	Tanguieta	Benin	c001
n154	Sokoto	Nigeria	c008
n155	Sokode	Togo	c010
n156	Sinfra	Cote d'Ivoire	c003
n157	Sikenssi	Cote d'Ivoire	c003
n158	Seguela	Cote d'Ivoire	c003
n159	Olodo	Nigeria	c008
n160	Nikki	Benin	c001
n161	Niamey	Niger	c007
n162	Natitingou	Benin	c001
n163	Nafadji	Guinea	c005
n164	Meagui	Cote d'Ivoire	c003
n165	Maigatari	Nigeria	c008
n166	Maiadua	Nigeria	c008
n167	Ilesa	Nigeria	c008
n168	Machi	Nigeria	c008
n169	Lagos	Nigeria	c008
n170	Kontagora	Nigeria	c008
n171	Kintampo	Ghana	c004
n172	Kibiya	Nigeria	c008
n173	Katsina	Nigeria	c008
n174	Kano	Nigeria	c008
n175	Kankan	Guinea	c005
n176	Kangiwa	Nigeria	c008
n177	Ilela	Nigeria	c008
n178	Gujungu	Nigeria	c008
n179	Godabawa	Nigeria	c008
n180	Gaya	Niger	c007
n181	Gagnoa	Cote d'Ivoire	c003
n182	Faradamani	Guinea	c005
n183	Duekoue	Cote d'Ivoire	c003
n184	Doumega	Nigeria	c008
n185	Diankana	Guinea	c005
n186	Danane	Cote d'Ivoire	c003
n187	Daloa	Cote d'Ivoire	c003
n188	Cotonou	Benin	c001
n189	Conakry	Guinea	c005
n190	Boukari	Burkina Faso	c002
n191	Bouake	Cote d'Ivoire	c003
n192	Bouafle	Cote d'Ivoire	c003
n193	Bembetakoura	Guinea	c005
n194	Bello	Nigeria	c008
n195	Balla	Nigeria	c008
n196	Amagoro	Nigeria	c008
n197	Adam	Nigeria	c008
n198	Binde	Burkina Faso	c002
n199	Adare	Niger	c007
n200	Aderbissnat	Niger	c007
n201	Alhazai	Niger	c007
n202	Baleyara	Niger	c007
n203	Bama	Burkina Faso	c002
n204	Garin Sarki	Niger	c007
n205	Sanam	Niger	c007
n206	Sandema	Ghana	c004
n207	Sapone	Burkina Faso	c002
n208	Takieta	Niger	c007
n209	Tamale	Ghana	c004
n210	Tchake	Niger	c007
n211	Tema	Burkina Faso	c002
n212	Dakola	Burkina Faso	c002
n213	Kangaba	Mali	c006
n214	Kayes	Mali	c006
n215	Kouremale	Mali	c006
n217	Narena	Mali	c006
n218	Siekorole	Mali	c006
n219	Zegoua	Mali	c006
n220	N'Douci	Cote d'Ivoire	c003
n221	Soubre	Cote d'Ivoire	c003
n222	Birnin Kebbi	Nigeria	c008
n223	Bohicon	Benin	c001
n224	Demba Ba	Senegal	c009
n225	Divo	Cote d'Ivoire	c003
n226	Grand-Bereby	Cote d'Ivoire	c003
n227	Magama	Nigeria	c008
n228	Makalondi	Niger	c007
n229	Port Bouet	Cote d'Ivoire	c003
n230	Save	Benin	c001
n231	Navrongo	Ghana	c004
n232	Siguiri	Guinea	c005
n233	Zuenoula	Cote d'Ivoire	c003
n234	Zamfara	Nigeria	c008
n235	Yola	Nigeria	c008
n236	Yamoussoukro	Cote d'Ivoire	c003
n237	Vavoua	Cote d'Ivoire	c003
n238	Tonbonto	Guinea	c005
n239	Tiassale	Cote d'Ivoire	c003
n240	Techiman	Ghana	c004
n241	Tambado	Guinea	c005
n242	Tai	Cote d'Ivoire	c003
n243	Sabon Birni	Nigeria	c008
n244	Sakoira	Niger	c007
n245	Cheranchi	Nigeria	c008
n246	Alidou-Koara	Niger	c007
n247	Mahamadi	Burkina Faso	c002
n248	Daura	Nigeria	c008
n251	Diboli	Mali	c006
n253	Wa	Ghana	c004
n254	Pita	Nigeria	c008
n255	Ouenra	Benin	c001
n256	Mognori	Ghana	c004
n257	Malam Dawey	Nigeria	c008
n258	Mairere	Nigeria	c008
n259	Kundumawa	Niger	c007
n260	Kalba	Ghana	c004
n261	Jan Birji	Niger	c007
n262	Goro	Burkina Faso	c002
n264	Gumke Gari	Nigeria	c008
n265	Gassan	Burkina Faso	c002
n267	Bomborokuy	Burkina Faso	c002
n268	Lafiala	Mali	c006
